# Supplementary material for: Older adults preserve audiovisual integration through enhanced cortical activations, not by recruiting new regions
Source: PLoS Biol. 2024 Feb 6;22(2):e3002494. doi: 10.1371/journal.pbio.3002494 (PMC10871488; doi:10.1371/journal.pbio.3002494)
Supplement: S1 Data — (XLSX) [file pbio.3002494.s001.xlsx]

## Sheet: Fig 1C
PID	ageGroup	L15_unimodal	L5_unimodal	R5_unimodal	R15_unimodal	L15_congruent	L5_congruent	R5_congruent	R15_congruent	L15_incongruent	L5_incongruent	R5_incongruent	R15_incongruent
'y01'	1	-14.5455	-8	2	10.0909	-14.9091	-6.36364	4.72727	14.7273	-14	-1.63636	-5.45455	1.90909
'y02'	1	-13.4545	-8.54545	2.09091	10.6364	-12.0909	-5.63636	4.45455	8.18182	-4.54545	3.27273	-3.90909	7.36364
'y04'	1	-14	-9.27273	3.45455	11.0909	-14.2727	-6.27273	3.99083	13.0909	-12.2727	-2.09091	-1.18182	8.36364
'y05'	1	-7.56881	-2	7	11.8182	-12.5455	-4.81818	4.90909	12.7273	0.818182	4.27273	-2.09091	7.72727
'y06'	1	-15	-12.4545	12.4545	15	-14.6364	-12.2727	9.81818	13.7273	-15	-9.90909	4.54545	14.8182
'y07'	1	-11.1818	-5.36364	3.63636	9.09091	-13	-5.63636	4.54545	7.72727	-10.1818	-2.09091	-1.27273	6.90909
'y08'	1	-9.36364	-3.77358	7.18182	10.1376	-11.5455	-6.36364	5.46296	10.8182	-2.09091	3.05556	-4.81818	2.31481
'y11'	1	-12.5455	-5.36697	5	12.8182	-11.9091	-5.18182	4.72727	13.0909	-9.27273	1.36364	1.27273	12.8182
'y12'	1	-7.75229	-1.1165	6.88679	7.40385	-9	-2.21154	5.7767	7.88462	-4.80583	1.98113	4.80952	7.07547
'y13'	1	-8.45455	-2.27273	7.63636	12.5455	-13.9091	-4	5.09091	13.9091	13.0909	5.27273	-3.27273	-3.36364
'y14'	1	-9.90909	-6.36364	4.72727	8.63636	-9.90909	-4.72727	5.27273	7.63636	1.90909	4.63636	-4.45455	-4
'y16'	1	-14.1818	-9.90909	3.18182	10.0909	-14.2727	-8.18182	2.90909	10.9091	-14.6364	-8.18182	1.45455	9.36364
'y17'	1	-11.2727	-6.45455	4.81651	10.9091	-12	-4.27273	4.90909	8.63636	-8	0.545455	0.454545	4.81818
'y18'	1	-12.3636	-6.45455	8	10.9091	-12.5455	-2.45455	6	12.8182	-11.5455	-1.27273	5.81818	11
'y19'	1	-11.7593	-5.57143	6.53846	12.4545	-11.6667	-5	5	10.463	-4.72477	4.0566	-1	8.76238
'y20'	1	-7.77778	-6.02804	3.49057	7.68519	-10.2294	-7.56881	6.13208	9.44444	-2.19626	3.85714	-6.22642	-0.555556
'e02'	2	-11.25	-5.18182	3	9.49541	-11	-5.45455	1.09091	8.57798	-10.4545	-4.35185	1.90909	7.27273
'e07'	2	-9.45455	-3.63636	4.90909	8.81818	-10.8182	-4.81818	5.27273	11.0909	-10.0909	1.05505	1.05505	9.90909
'e08'	2	-8.18182	-2.45455	7.27273	13.1651	-11.2963	-5	5.55046	14.4545	-2.09091	3.88889	0.87156	8.72727
'e09'	2	-2.85047	3.07692	8.59223	11.422	-9.7619	-2.72727	5.45455	12.3077	3.25243	3.8785	0.818182	6.19266
'e10'	2	-9.63636	-5	2.09091	9.90741	-14.0909	-6.18182	4.72477	12.0909	-0.0458716	-0.181818	-4.54128	-1.01852
'e12'	2	-12.2727	-6.09091	3	10.2727	-14.1818	-8.63636	4.63636	14.1818	-11.8182	-4.63636	1.90909	9.54545
'e13'	2	-10.5455	-5.09091	6.63636	9.09091	-9.45455	-5.63636	5.27273	8.09091	-9.81818	-2.88991	1.97248	7.18182
'e16'	2	-12.9091	-5.36364	7.75229	13.8182	-14.1818	-5.81818	8.63636	14.9091	-11.1818	-0.963303	7.72727	13.5321
'e17'	2	-9.54545	-5.55556	0.688073	6.46789	-13.7963	-4.72477	4.26606	13.7273	13.2727	4.63636	-5.27273	-12.9817
'e19'	2	-12.3394	-5.54545	7.18182	13.3636	-10.9091	-4.90909	4.90909	11.4545	4.63636	5	-3.90909	-1.54545
'e22'	2	-13.9091	-8.72727	-0.909091	7.56881	-8.27273	-6.36364	-0.454545	4.45455	-13.4545	-7.54545	2	9
'e23'	2	-1.81818	1.94444	6.45455	10.2294	-13.1308	-5.72727	6.92661	13.0734	10.4545	5.81818	-5.75472	-9
'e24'	2	-14.9091	-13.4545	2.06422	11.6364	-12.2727	-9.58716	4.25234	11.0909	-13.6239	-7.63636	-4.35185	-3.63636
'e26'	2	-8.27273	-5.09091	0.412844	5.74074	-12.6364	-5.90909	5.27273	12.5455	12.6147	4.63636	-5.72727	-11.2727
'e28'	2	-8.45455	0.636364	6.74312	10.6364	-5.45455	-3	5.63636	6.27273	5.18182	4.72477	-1.63636	-4
'e29'	2	-12.1818	-11	-3.72727	1	-14.633	-9.31193	1.54545	6.90909	-7.96296	-3.16514	-6.18182	-4

## Sheet: Table 1
PID	ageGroup	L15_unimodal	L5_unimodal	R5_unimodal	R15_unimodal	L15_congruent	L5_congruent	R5_congruent	R15_congruent	L15_incongruent	L5_incongruent	R5_incongruent	R15_incongruent
'y01'	1	14.5455	8	2	10.0909	14.9091	6.36364	4.72727	14.7273	14	1.63636	-5.45455	1.90909
'y02'	1	13.4545	8.54545	2.09091	10.6364	12.0909	5.63636	4.45455	8.18182	4.54545	-3.27273	-3.90909	7.36364
'y04'	1	14	9.27273	3.45455	11.0909	14.2727	6.27273	3.99083	13.0909	12.2727	2.09091	-1.18182	8.36364
'y05'	1	7.56881	2	7	11.8182	12.5455	4.81818	4.90909	12.7273	-0.818182	-4.27273	-2.09091	7.72727
'y06'	1	15	12.4545	12.4545	15	14.6364	12.2727	9.81818	13.7273	15	9.90909	4.54545	14.8182
'y07'	1	11.1818	5.36364	3.63636	9.09091	13	5.63636	4.54545	7.72727	10.1818	2.09091	-1.27273	6.90909
'y08'	1	9.36364	3.77358	7.18182	10.1376	11.5455	6.36364	5.46296	10.8182	2.09091	-3.05556	-4.81818	2.31481
'y11'	1	12.5455	5.36697	5	12.8182	11.9091	5.18182	4.72727	13.0909	9.27273	-1.36364	1.27273	12.8182
'y12'	1	7.75229	1.1165	6.88679	7.40385	9	2.21154	5.7767	7.88462	4.80583	-1.98113	4.80952	7.07547
'y13'	1	8.45455	2.27273	7.63636	12.5455	13.9091	4	5.09091	13.9091	-13.0909	-5.27273	-3.27273	-3.36364
'y14'	1	9.90909	6.36364	4.72727	8.63636	9.90909	4.72727	5.27273	7.63636	-1.90909	-4.63636	-4.45455	-4
'y16'	1	14.1818	9.90909	3.18182	10.0909	14.2727	8.18182	2.90909	10.9091	14.6364	8.18182	1.45455	9.36364
'y17'	1	11.2727	6.45455	4.81651	10.9091	12	4.27273	4.90909	8.63636	8	-0.545455	0.454545	4.81818
'y18'	1	12.3636	6.45455	8	10.9091	12.5455	2.45455	6	12.8182	11.5455	1.27273	5.81818	11
'y19'	1	11.7593	5.57143	6.53846	12.4545	11.6667	5	5	10.463	4.72477	-4.0566	-1	8.76238
'y20'	1	7.77778	6.02804	3.49057	7.68519	10.2294	7.56881	6.13208	9.44444	2.19626	-3.85714	-6.22642	-0.555556
'e02'	2	11.25	5.18182	3	9.49541	11	5.45455	1.09091	8.57798	10.4545	4.35185	1.90909	7.27273
'e07'	2	9.45455	3.63636	4.90909	8.81818	10.8182	4.81818	5.27273	11.0909	10.0909	-1.05505	1.05505	9.90909
'e08'	2	8.18182	2.45455	7.27273	13.1651	11.2963	5	5.55046	14.4545	2.09091	-3.88889	0.87156	8.72727
'e09'	2	2.85047	-3.07692	8.59223	11.422	9.7619	2.72727	5.45455	12.3077	-3.25243	-3.8785	0.818182	6.19266
'e10'	2	9.63636	5	2.09091	9.90741	14.0909	6.18182	4.72477	12.0909	0.0458716	0.181818	-4.54128	-1.01852
'e12'	2	12.2727	6.09091	3	10.2727	14.1818	8.63636	4.63636	14.1818	11.8182	4.63636	1.90909	9.54545
'e13'	2	10.5455	5.09091	6.63636	9.09091	9.45455	5.63636	5.27273	8.09091	9.81818	2.88991	1.97248	7.18182
'e16'	2	12.9091	5.36364	7.75229	13.8182	14.1818	5.81818	8.63636	14.9091	11.1818	0.963303	7.72727	13.5321
'e17'	2	9.54545	5.55556	0.688073	6.46789	13.7963	4.72477	4.26606	13.7273	-13.2727	-4.63636	-5.27273	-12.9817
'e19'	2	12.3394	5.54545	7.18182	13.3636	10.9091	4.90909	4.90909	11.4545	-4.63636	-5	-3.90909	-1.54545
'e22'	2	13.9091	8.72727	-0.909091	7.56881	8.27273	6.36364	-0.454545	4.45455	13.4545	7.54545	2	9
'e23'	2	1.81818	-1.94444	6.45455	10.2294	13.1308	5.72727	6.92661	13.0734	-10.4545	-5.81818	-5.75472	-9
'e24'	2	14.9091	13.4545	2.06422	11.6364	12.2727	9.58716	4.25234	11.0909	13.6239	7.63636	-4.35185	-3.63636
'e26'	2	8.27273	5.09091	0.412844	5.74074	12.6364	5.90909	5.27273	12.5455	-12.6147	-4.63636	-5.72727	-11.2727
'e28'	2	8.45455	-0.636364	6.74312	10.6364	5.45455	3	5.63636	6.27273	-5.18182	-4.72477	-1.63636	-4
'e29'	2	12.1818	11	-3.72727	1	14.633	9.31193	1.54545	6.90909	7.96296	3.16514	-6.18182	-4

## Sheet: Fig 2ABC
PID	ageGroup	V13_L15uni	V13_L15cong	V13_L15incong	V13_L5uni	V13_L5cong	V13_L5incong	V13_R5uni	V13_R5cong	V13_R5incong	V13_R15uni	V13_R15cong	V13_R15incong	IPS02_L15uni	IPS02_L15cong	IPS02_L15incong	IPS02_L5uni	IPS02_L5cong	IPS02_L5incong	IPS02_R5uni	IPS02_R5cong	IPS02_R5incong	IPS02_R15uni	IPS02_R15cong	IPS02_R15incong	IPS34_L15uni	IPS34_L15cong	IPS34_L15incong	IPS34_L5uni	IPS34_L5cong	IPS34_L5incong	IPS34_R5uni	IPS34_R5cong	IPS34_R5incong	IPS34_R15uni	IPS34_R15cong	IPS34_R15incong	PT_L15uni	PT_L15cong	PT_L15incong	PT_L5uni	PT_L5cong	PT_L5incong	PT_R5uni	PT_R5cong	PT_R5incong	PT_R15uni	PT_R15cong	PT_R15incong
'y01'	1	0.267769	-11.4745	8.32535	2.56122	-5.46017	5.2219	4.10653	5.19596	-4.31208	3.89528	9.98953	-9.45886	-0.269799	-10.1736	1.87997	-0.348104	-8.17634	5.59587	0.755929	6.22075	-0.277167	4.46032	8.99136	-6.49893	1.83881	-2.76079	1.17734	-1.57963	-3.55865	0.992662	6.1726	-0.927064	-0.779305	1.23466	6.4908	-1.64756	-4.47057	-4.90866	-5.29787	-1.29629	-7.41268	-1.31392	6.00534	-1.73924	-3.83918	7.07198	3.77595	10.7834
'y02'	1	-1.58363	-8.831	4.61199	0.88637	-6.52957	11.801	-0.323397	5.70975	-5.75117	0.468317	7.90364	-7.30377	-4.85843	-9.79966	6.45081	-3.00141	-5.38567	5.15122	-3.4859	0.91028	-9.97261	1.22576	7.56603	-9.79411	0.981512	-1.98292	5.57678	3.15021	-4.08685	0.888071	12.583	6.05837	0.419598	1.98579	0.83339	5.7536	4.91211	0.767168	12.7917	-4.23964	1.1733	3.39481	-0.57334	3.2849	-0.635272	4.17538	2.94107	4.30854
'y04'	1	1.40437	-9.86113	9.80346	3.24388	-4.71187	4.95488	0.169119	7.17712	-5.0712	1.43104	9.26518	-10.0631	-2.06914	-4.96812	20.4782	1.37148	-2.32314	15.8226	-0.866956	4.60081	-4.54479	4.95194	11.0837	-1.15202	2.91951	-5.04526	6.23647	5.02323	-1.71286	3.5487	4.63871	6.8833	1.05897	4.28304	2.3345	0.684245	-2.13474	-3.61357	-0.0859943	-3.357	-2.76098	2.33314	4.64899	2.70929	-2.02384	5.34728	4.45278	6.94822
'y05'	1	2.12293	-10.4199	8.85312	-1.87117	-4.78308	6.21032	1.76809	5.29708	-4.90745	3.41901	10.535	-7.30379	1.01023	-7.46279	-1.10913	-1.926	-5.04826	-0.934884	0.303863	4.12982	-6.50988	0.787683	5.84345	-5.10287	3.03422	-4.6232	-1.57541	4.99438	-2.84524	0.684503	0.984529	3.90279	-8.40954	4.44923	4.10071	0.066013	1.43958	-1.89982	-0.693542	-1.58564	0.176336	3.28759	6.35121	1.49935	1.06124	3.11619	5.92945	4.40437
'y06'	1	0.639437	-11.4266	10.7334	-0.566742	-4.82742	3.41858	0.701917	5.27049	-4.9147	-0.89815	11.3018	-11.9788	-3.62141	-9.26176	-0.0194534	0.936235	-2.38713	3.89181	0.255813	3.10279	-4.07737	0.279858	6.15456	-5.35199	-0.0257309	-3.33001	-3.02577	-0.550386	3.8223	0.720424	1.41732	1.57444	-1.44534	0.280458	-2.29977	-3.53874	-7.16838	-2.90709	-0.302121	-1.0479	-2.16122	-0.391187	-2.54489	5.47887	0.745714	-1.09763	6.97163	4.36596
'y07'	1	-0.502046	-7.91037	5.72575	1.72649	-5.93187	6.12259	3.38151	5.20578	-5.98885	1.36283	8.84246	-6.12987	2.53885	-4.54426	3.93417	-0.523779	-4.10805	3.95766	0.914259	2.1624	-6.42793	-0.837986	7.11154	-6.18777	5.21411	-4.12452	2.62988	6.27529	-1.62277	5.11205	4.71289	0.142568	-4.69092	7.33142	8.72168	2.23008	-1.28338	-5.46771	1.56634	1.37843	-2.1417	0.408196	6.8865	4.58945	0.425695	2.8831	3.82457	-0.17167
'y08'	1	0.79091	-9.91208	9.42353	3.56986	-2.61992	5.81317	3.24404	7.4938	-5.02649	3.223	12.7708	-5.36685	2.9894	-8.84438	4.68857	7.1568	-3.03883	5.96113	3.08277	7.50181	-1.6525	1.77825	12.4136	-2.46532	1.86716	6.72618	8.58169	4.45088	0.436685	0.643915	8.30968	4.3622	-2.39648	9.04999	4.52576	4.6831	0.746472	-7.67461	-5.60068	-13.9558	-8.09892	0.360457	-12.8755	-3.14814	-10.5155	-2.79213	-13.4115	-4.96052
'y11'	1	0.359325	-7.76749	7.11565	1.97858	-4.14187	4.77605	-0.198928	4.73796	-3.57606	0.390506	7.11787	-8.7597	-3.26421	-5.31605	2.20263	-3.80049	-4.36241	1.24692	-3.37438	6.38327	-3.11176	2.94062	6.1195	-1.71478	1.4082	-3.47916	-0.184504	1.338	-3.81261	-3.58735	6.11967	1.12724	-6.73188	6.84058	3.27248	-5.135	-12.5822	-3.65609	-13.1906	-4.97573	-4.36693	-7.51748	-1.64446	-0.319873	0.17599	2.97191	5.75668	5.36822
'y12'	1	2.32078	-2.09661	5.81924	3.94836	-2.92586	6.45778	-1.67623	4.03308	1.42349	4.77651	5.80841	0.996718	-0.756713	-4.80472	-0.360682	-0.840564	-2.44866	2.09726	-1.53182	0.267785	-3.87115	-0.243365	4.33282	-0.914858	0.9294	-5.11637	-1.86855	0.144567	-2.14679	-0.0829297	-1.88133	2.56663	-0.619533	2.80416	-1.42998	1.48907	-4.40325	-9.17405	-5.84408	-2.54727	-7.10336	-5.11587	1.33241	6.57586	-4.75348	3.28886	1.56969	-0.374349
'y13'	1	-0.593375	-8.83419	10.4439	1.03703	-2.80706	5.91455	0.952256	4.9925	-0.787309	1.09423	7.97175	-7.38151	0.00148895	-8.41481	10.6403	-1.65674	-5.53584	4.34858	3.77633	5.27679	-6.64828	3.89331	8.02108	-9.92828	2.35529	-11.1172	4.12036	3.84151	-5.63337	1.42456	3.52277	2.48371	-1.32486	3.96636	7.73599	1.92153	-0.699885	-4.38898	-0.224927	2.91935	-1.29098	5.11022	0.62637	3.16176	1.28972	4.91742	2.228	2.5777
'y14'	1	2.90147	-6.99538	3.77237	0.224967	-4.36515	0.665071	-0.69291	2.73175	-3.85464	-0.606387	3.50955	-3.98958	0.803166	-1.43444	4.82662	-0.127773	-2.78276	-1.3671	2.06551	4.04665	-5.27658	-0.464342	4.78492	-4.90119	0.289463	-4.6824	2.34195	1.09497	-0.169194	-1.87498	1.88441	-0.543278	-4.22142	-1.81825	2.64923	-3.53583	-3.98894	0.753019	-0.646096	-5.90813	0.517937	-3.32546	0.234675	-2.83576	-5.74318	0.901577	1.14589	-0.0784145
'y16'	1	0.540375	-11.4628	10.0511	0.142843	-4.2687	4.58572	-0.241959	5.11228	-2.86299	0.857716	10.7739	-11.6761	-8.14194	-9.12159	-0.642613	-8.14356	-5.54812	-0.0677311	-1.56954	4.25594	-3.0229	-5.1355	8.9876	-9.1144	-8.63584	1.30214	-6.00872	-9.01145	-2.45639	-2.02455	-0.811696	1.1959	-0.587321	-5.78058	2.87948	-1.13714	-7.19581	-5.05233	-2.2981	-0.310293	-4.71582	-2.10248	-4.4395	2.23651	0.180105	1.61786	6.83061	0.779197
'y17'	1	-0.293032	-8.17683	8.19111	-0.556443	-2.36476	6.39792	3.22309	4.34482	-4.52414	0.241446	6.43315	-9.09645	-5.13229	-4.84347	7.18542	-3.68456	-6.08484	7.20585	-2.47776	5.10065	-4.39662	-5.13855	4.81952	-3.6936	-2.75869	-6.77102	-0.410377	4.12418	-4.98269	1.80422	4.32274	0.60241	-2.59527	6.16367	9.16805	1.16608	-1.54746	-3.44406	-6.5035	-5.03162	-0.21567	0.952914	4.19123	0.13753	2.96319	6.22283	5.39425	1.04028
'y18'	1	2.92454	-9.47812	7.08026	4.11304	-4.91659	5.67648	5.6756	6.63711	0.118815	2.60107	10.0475	-12.0136	4.52287	-6.95523	14.2935	5.82982	-6.28843	5.36418	6.80858	8.24631	-2.751	7.93764	5.83531	-8.63592	-1.66598	-0.877154	2.96584	0.184047	-1.20123	1.34979	3.50268	2.08359	-7.92947	2.11597	1.00369	3.19612	-4.33599	-5.72047	-2.38743	-0.941658	3.57707	-0.369982	1.24381	2.14503	-0.990291	5.0151	5.22032	0.283952
'y19'	1	-1.39902	-11.863	11.3083	-1.0151	-4.62369	6.72859	-1.25471	5.96661	-4.93776	-1.20767	10.0193	-5.61461	2.03623	-6.07093	11.2747	8.20797	-3.76741	10.6822	3.71385	7.18945	-2.8962	3.84068	8.5551	-2.29801	0.284405	-5.02348	6.63523	2.89041	-5.67333	2.91196	1.52078	1.77059	2.14938	3.0311	1.57924	1.16475	-4.27178	-2.82046	-4.55862	0.834861	-4.9722	-0.62091	6.22843	2.45024	-3.20585	2.57276	4.06784	8.43168
'y20'	1	0.268421	-8.33401	10.5296	-2.55638	-4.9302	1.07583	-3.9761	4.86781	-6.14233	-0.883143	5.85966	-4.91312	1.46192	-3.80489	8.0214	-3.50242	-5.43291	-0.554983	-1.30605	3.25191	-5.88528	0.552643	4.76756	-6.56918	-0.609216	-0.720955	1.46223	-2.00406	0.332033	-0.313665	0.550221	3.04321	-0.270978	3.26436	2.84047	-6.79538	2.85608	-3.54773	-3.63931	0.0246475	0.859996	2.95957	-1.38114	1.26617	9.29805	1.26607	5.21912	2.61789
'e02'	2	1.30709	-6.2241	3.50558	2.97141	-2.48343	4.44457	3.99504	4.48545	1.87012	4.79429	7.60432	-2.94231	-6.90927	-9.42441	6.21695	1.32985	-1.84565	4.24797	-1.17188	2.7013	-4.65154	2.04028	10.2641	-6.46255	-5.21306	-0.667202	-0.920212	-6.45482	-7.09071	-0.134494	-2.46667	0.743332	-1.61517	-2.51929	3.78017	-4.01557	-2.0374	-2.50051	-4.10163	-4.23953	-1.14052	2.99591	-5.09577	-0.177787	6.61258	1.59578	9.00588	3.8935
'e07'	2	-5.21594	-8.45795	0.293245	-3.56572	-6.84872	-0.655573	-2.68955	4.44979	-4.86564	0.731512	9.03466	-5.40143	-4.22468	-9.57692	4.2705	-5.02605	-6.94003	2.06409	-4.20271	5.12577	-4.94952	-7.1932	10.6664	-4.75592	-3.19962	0.105091	-2.36507	-3.57105	0.689666	1.60736	0.871824	-3.09507	-1.13129	2.70828	2.21304	2.81271	-3.23802	-2.84586	-5.71418	-0.549183	-3.90402	-2.8415	-0.0383966	3.46951	1.04725	2.12143	4.94943	0.499792
'e08'	2	-1.10166	-4.49736	2.42179	-0.830353	-2.89963	5.97416	-1.27523	3.0581	-1.66584	2.7602	6.80882	-5.23745	1.07222	-7.68634	4.31696	-1.53401	-4.57174	3.53554	0.44217	3.06826	-8.72773	-0.642888	9.83516	-4.36486	-1.57705	-4.59595	2.33762	1.84833	-5.69265	0.151477	1.67272	2.55319	-4.64643	5.69257	2.99105	0.976057	5.11715	-6.59271	6.28943	0.53351	-0.369388	-0.686159	1.32636	7.52381	-1.73098	6.29556	5.15662	11.4521
'e09'	2	1.5712	-6.57821	2.78105	1.37017	-7.25889	4.83299	-0.546911	5.94687	-8.14616	0.438917	8.34382	-6.58718	-2.28029	-7.5972	8.87735	3.17405	-4.25068	4.51012	4.4154	2.54224	-7.07585	-0.4243	7.67874	-6.82825	-2.19217	-1.62394	-0.0778816	8.65862	-5.44918	-3.04633	6.09544	2.31423	-8.23316	1.7379	8.8422	-7.68757	0.488649	-2.23528	-5.77511	6.54151	-4.02773	-0.133152	-0.683093	6.79294	5.27281	5.85808	5.86488	9.64506
'e10'	2	2.75809	-10.1968	9.74763	2.55256	-5.14992	4.91692	2.34622	4.39613	-3.70918	4.92996	12.6885	-8.91682	2.44111	-2.70208	9.42179	6.61331	0.0940852	3.30736	3.62599	5.25257	-3.46601	5.39554	9.86621	-0.659444	3.483	2.98493	5.29486	6.5675	-1.60518	2.38804	2.46079	1.68278	-0.325381	5.11391	10.51	4.08929	6.50245	4.3358	6.52813	4.375	-2.35931	5.80543	9.11151	4.67255	11.7272	4.71118	6.94651	12.5508
'e12'	2	1.00691	-11.1973	6.08243	0.641187	-5.19841	5.86614	1.87806	7.24993	-2.67094	3.13436	7.53315	-7.07316	-2.226	-6.62107	8.68067	-1.85791	-5.34055	2.93431	1.60015	4.01867	-4.20296	-1.66668	5.78509	-7.0284	-1.4905	-0.612707	3.00997	3.86807	-3.64527	-1.58973	6.16933	-4.16826	-2.38479	1.57715	4.44586	2.20656	-5.68867	-8.94563	-2.01992	-3.67491	-1.3354	4.30687	-2.7338	2.15995	-0.935505	10.6291	8.19911	7.8538
'e13'	2	0.581119	-7.62541	6.55604	3.46078	-3.62063	6.19444	2.67855	5.74298	-0.935029	3.75928	9.27018	-7.34624	-9.63493	-11.0822	3.59448	-5.35222	-6.09782	2.93157	-2.55563	6.86286	-5.71514	-5.56537	10.6743	-4.19021	1.48636	0.71945	1.37057	4.56354	-0.612737	3.24625	1.59649	2.61209	-1.11429	-0.567026	-0.75937	3.71916	-8.2799	-2.90854	-3.7239	-2.39857	-0.92679	-0.440069	1.26795	7.45413	-0.337444	3.03985	3.77211	2.91797
'e16'	2	-2.44602	-12.2454	8.60733	-0.586761	-5.12893	3.29633	0.915477	5.03421	-4.22858	2.03339	10.4394	-9.6945	-0.850138	-10.153	4.56262	-5.82693	-7.12624	1.97637	1.86801	5.5343	-6.24871	-0.372771	4.8534	-9.28964	7.73975	-2.63029	2.39581	7.85674	-2.81235	-0.781479	8.37686	1.80148	-3.81399	7.73559	10.3026	1.6263	-7.95034	-9.79541	-6.94034	-3.82774	-3.49664	1.82908	0.535677	4.47906	0.879524	4.98392	6.5777	9.47892
'e17'	2	-3.63852	-10.1105	7.66511	0.071938	-4.25	5.71889	1.56472	4.20655	-4.19122	0.0316103	6.81653	-9.25577	-2.33932	-5.69448	7.54248	-4.47899	-5.56854	3.87293	-0.109476	3.94127	-6.38845	3.69988	11.7357	-1.70684	1.53094	-9.80888	-0.22912	-0.0459688	-2.6781	7.19473	-1.4676	2.28188	-5.73332	4.55736	10.3571	-4.10023	-2.12523	-4.91834	-0.686058	2.70901	-4.87652	3.57642	2.45113	-1.20015	1.26675	-0.926419	6.08838	4.64562
'e19'	2	-4.21008	-7.55695	9.80564	-2.84161	-5.263	2.89379	2.46601	4.96799	-3.7159	5.80125	8.83803	-3.92727	-2.18697	-8.09833	8.04584	2.45116	-1.47997	4.21903	1.05234	2.42748	3.96026	-0.884091	10.1688	-2.05048	-0.334011	-2.74037	-2.35549	2.39623	-3.6215	-1.1216	3.11434	3.60073	-1.75285	4.41188	1.56948	-2.17777	-1.08948	4.21625	1.94871	1.75014	-3.60594	4.13007	-1.78376	1.37827	-1.30004	3.48939	1.40943	4.078
'e22'	2	-3.92369	-6.21462	-0.100818	-3.13796	-3.3865	0.404748	-1.28851	4.27586	-3.93731	-1.9952	6.9244	-5.60617	-9.07539	-9.12194	3.27232	-6.03045	-4.29243	6.04075	-3.88083	5.79251	-8.37392	-1.17468	7.54452	-4.49769	-0.503909	-2.50748	-1.00916	4.46767	0.11966	-0.977087	-1.82372	3.15255	-2.1123	0.880354	4.11499	-0.0594478	-0.00431093	-7.92678	10.5744	6.07967	-2.83308	4.18574	5.81642	2.63698	5.19744	3.92019	6.616	8.60014
'e23'	2	-0.915917	-8.61099	10.119	-0.506565	-6.8347	7.18448	1.65927	6.13312	-6.96531	1.25724	7.60811	-8.32275	-7.66147	-13.0051	9.49428	-1.89701	-4.81129	4.66416	-3.63634	4.32218	-7.26909	1.59845	9.12065	-14.2446	5.11919	-5.47384	4.36678	6.6177	4.04107	0.0800612	4.18075	-0.259299	-1.79723	9.81156	5.88819	0.527492	2.35805	0.634494	-3.88725	-3.50339	-0.119282	-4.85703	-1.35772	-7.57573	-3.88427	-2.4248	6.28755	-0.463686
'e24'	2	-0.318601	-7.73823	4.80996	1.20769	-4.04605	3.61875	-1.33616	5.0173	-3.44446	1.07086	6.54917	-7.63489	-3.95333	-8.85192	5.77915	-2.92954	-1.29748	2.28029	3.43071	4.33775	-4.12287	1.263	7.64125	-5.02242	2.196	0.693822	2.83175	3.02554	3.32673	3.42515	4.01618	3.37561	0.217702	8.97285	3.54648	1.34611	3.22412	-2.89625	-3.91711	1.10717	2.20052	-0.313121	0.147808	-2.79367	2.19644	-6.41119	4.21375	-2.87846
'e26'	2	-0.395141	-6.29256	6.33652	-0.526374	-4.38456	8.6316	-1.61995	5.67398	-3.48915	-0.219259	9.2648	-4.24317	-0.950726	-8.77549	9.94254	-1.65564	-1.51899	3.73663	1.25896	3.68491	-0.863678	2.57832	5.19241	-4.73884	4.33782	1.40027	2.96374	-1.40569	-1.84734	1.42023	1.88692	-0.900272	4.2335	2.27187	5.93829	1.16806	5.2975	4.30089	2.30434	-3.86614	-1.82504	2.19379	-1.6365	0.0450672	-5.59645	6.92536	-0.929687	-8.8702
'e28'	2	1.27977	-6.40775	7.3442	4.06373	-7.04716	4.48596	2.36723	5.99109	-2.89087	3.17625	6.8689	-3.99684	-0.907348	-8.74604	4.01254	0.155502	-5.44163	1.17272	4.16661	7.06747	-3.78755	1.51888	5.41852	-3.46733	6.57441	-3.8764	-2.2795	8.06547	-3.20426	2.33771	2.09025	-2.6568	-12.0136	2.2366	7.88975	-7.2969	-3.15836	-6.75685	-0.761745	-2.293	3.29038	-2.13141	1.64457	2.09842	-6.62201	2.70499	5.07647	-6.21695
'e29'	2	0.864105	-7.83877	8.10172	1.78964	-4.79344	6.3842	0.848725	4.91337	-5.4841	-0.403725	9.13466	-8.75315	-3.73674	-5.96532	11.0863	0.138629	-6.75706	11.9455	-0.153839	4.01836	-7.364	2.15933	10.5063	-3.93675	-4.8883	-11.0689	3.68163	-1.63146	-5.94381	1.72962	-3.45534	6.38984	-10.0811	-1.59946	5.15752	-3.53563	-12.2204	-4.3939	-7.55237	-10.3143	-2.79519	-1.3042	-2.57663	0.675791	-4.98455	-4.84356	4.7861	3.5708
[truncated: 12 more columns]

## Sheet: Tables 2, AEFGHIJ in S1 Text
PID	ageGroup	V13_L15uni	V13_L15cong	V13_L15incong	V13_L5uni	V13_L5cong	V13_L5incong	V13_R5uni	V13_R5cong	V13_R5incong	V13_R15uni	V13_R15cong	V13_R15incong	IPS02_L15uni	IPS02_L15cong	IPS02_L15incong	IPS02_L5uni	IPS02_L5cong	IPS02_L5incong	IPS02_R5uni	IPS02_R5cong	IPS02_R5incong	IPS02_R15uni	IPS02_R15cong	IPS02_R15incong	IPS34_L15uni	IPS34_L15cong	IPS34_L15incong	IPS34_L5uni	IPS34_L5cong	IPS34_L5incong	IPS34_R5uni	IPS34_R5cong	IPS34_R5incong	IPS34_R15uni	IPS34_R15cong	IPS34_R15incong	PT_L15uni	PT_L15cong	PT_L15incong	PT_L5uni	PT_L5cong	PT_L5incong	PT_R5uni	PT_R5cong	PT_R5incong	PT_R15uni	PT_R15cong	PT_R15incong
'y01'	1	-0.267769	11.4745	9.45886	-2.56122	5.46017	4.31208	4.10653	5.19596	5.2219	3.89528	9.98953	8.32535	0.269799	10.1736	6.49893	0.348104	8.17634	0.277167	0.755929	6.22075	5.59587	4.46032	8.99136	1.87997	-1.83881	2.76079	1.64756	1.57963	3.55865	0.779305	6.1726	-0.927064	0.992662	1.23466	6.4908	1.17734	4.47057	4.90866	5.29787	1.29629	7.41268	1.31392	6.00534	-1.73924	-3.83918	7.07198	3.77595	10.7834
'y02'	1	1.58363	8.831	7.30377	-0.88637	6.52957	5.75117	-0.323397	5.70975	11.801	0.468317	7.90364	4.61199	4.85843	9.79966	9.79411	3.00141	5.38567	9.97261	-3.4859	0.91028	5.15122	1.22576	7.56603	6.45081	-0.981512	1.98292	-5.7536	-3.15021	4.08685	-0.419598	12.583	6.05837	0.888071	1.98579	0.83339	5.57678	-4.91211	-0.767168	-12.7917	4.23964	-1.1733	-3.39481	-0.57334	3.2849	-0.635272	4.17538	2.94107	4.30854
'y04'	1	-1.40437	9.86113	10.0631	-3.24388	4.71187	5.0712	0.169119	7.17712	4.95488	1.43104	9.26518	9.80346	2.06914	4.96812	1.15202	-1.37148	2.32314	4.54479	-0.866956	4.60081	15.8226	4.95194	11.0837	20.4782	-2.91951	5.04526	-0.684245	-5.02323	1.71286	-1.05897	4.63871	6.8833	3.5487	4.28304	2.3345	6.23647	2.13474	3.61357	0.0859943	3.357	2.76098	-2.33314	4.64899	2.70929	-2.02384	5.34728	4.45278	6.94822
'y05'	1	-2.12293	10.4199	7.30379	1.87117	4.78308	4.90745	1.76809	5.29708	6.21032	3.41901	10.535	8.85312	-1.01023	7.46279	5.10287	1.926	5.04826	6.50988	0.303863	4.12982	-0.934884	0.787683	5.84345	-1.10913	-3.03422	4.6232	-0.066013	-4.99438	2.84524	8.40954	0.984529	3.90279	0.684503	4.44923	4.10071	-1.57541	-1.43958	1.89982	0.693542	1.58564	-0.176336	-3.28759	6.35121	1.49935	1.06124	3.11619	5.92945	4.40437
'y06'	1	-0.639437	11.4266	11.9788	0.566742	4.82742	4.9147	0.701917	5.27049	3.41858	-0.89815	11.3018	10.7334	3.62141	9.26176	5.35199	-0.936235	2.38713	4.07737	0.255813	3.10279	3.89181	0.279858	6.15456	-0.0194534	0.0257309	3.33001	3.53874	0.550386	-3.8223	1.44534	1.41732	1.57444	0.720424	0.280458	-2.29977	-3.02577	7.16838	2.90709	0.302121	1.0479	2.16122	0.391187	-2.54489	5.47887	0.745714	-1.09763	6.97163	4.36596
'y07'	1	0.502046	7.91037	6.12987	-1.72649	5.93187	5.98885	3.38151	5.20578	6.12259	1.36283	8.84246	5.72575	-2.53885	4.54426	6.18777	0.523779	4.10805	6.42793	0.914259	2.1624	3.95766	-0.837986	7.11154	3.93417	-5.21411	4.12452	-2.23008	-6.27529	1.62277	4.69092	4.71289	0.142568	5.11205	7.33142	8.72168	2.62988	1.28338	5.46771	-1.56634	-1.37843	2.1417	-0.408196	6.8865	4.58945	0.425695	2.8831	3.82457	-0.17167
'y08'	1	-0.79091	9.91208	5.36685	-3.56986	2.61992	5.02649	3.24404	7.4938	5.81317	3.223	12.7708	9.42353	-2.9894	8.84438	2.46532	-7.1568	3.03883	1.6525	3.08277	7.50181	5.96113	1.77825	12.4136	4.68857	-1.86716	-6.72618	-4.6831	-4.45088	-0.436685	2.39648	8.30968	4.3622	0.643915	9.04999	4.52576	8.58169	-0.746472	7.67461	5.60068	13.9558	8.09892	-0.360457	-12.8755	-3.14814	-10.5155	-2.79213	-13.4115	-4.96052
'y11'	1	-0.359325	7.76749	8.7597	-1.97858	4.14187	3.57606	-0.198928	4.73796	4.77605	0.390506	7.11787	7.11565	3.26421	5.31605	1.71478	3.80049	4.36241	3.11176	-3.37438	6.38327	1.24692	2.94062	6.1195	2.20263	-1.4082	3.47916	5.135	-1.338	3.81261	6.73188	6.11967	1.12724	-3.58735	6.84058	3.27248	-0.184504	12.5822	3.65609	13.1906	4.97573	4.36693	7.51748	-1.64446	-0.319873	0.17599	2.97191	5.75668	5.36822
'y12'	1	-2.32078	2.09661	-0.996718	-3.94836	2.92586	-1.42349	-1.67623	4.03308	6.45778	4.77651	5.80841	5.81924	0.756713	4.80472	0.914858	0.840564	2.44866	3.87115	-1.53182	0.267785	2.09726	-0.243365	4.33282	-0.360682	-0.9294	5.11637	-1.48907	-0.144567	2.14679	0.619533	-1.88133	2.56663	-0.0829297	2.80416	-1.42998	-1.86855	4.40325	9.17405	5.84408	2.54727	7.10336	5.11587	1.33241	6.57586	-4.75348	3.28886	1.56969	-0.374349
'y13'	1	0.593375	8.83419	7.38151	-1.03703	2.80706	0.787309	0.952256	4.9925	5.91455	1.09423	7.97175	10.4439	-0.00148895	8.41481	9.92828	1.65674	5.53584	6.64828	3.77633	5.27679	4.34858	3.89331	8.02108	10.6403	-2.35529	11.1172	-1.92153	-3.84151	5.63337	1.32486	3.52277	2.48371	1.42456	3.96636	7.73599	4.12036	0.699885	4.38898	0.224927	-2.91935	1.29098	-5.11022	0.62637	3.16176	1.28972	4.91742	2.228	2.5777
'y14'	1	-2.90147	6.99538	3.98958	-0.224967	4.36515	3.85464	-0.69291	2.73175	0.665071	-0.606387	3.50955	3.77237	-0.803166	1.43444	4.90119	0.127773	2.78276	5.27658	2.06551	4.04665	-1.3671	-0.464342	4.78492	4.82662	-0.289463	4.6824	3.53583	-1.09497	0.169194	4.22142	1.88441	-0.543278	-1.87498	-1.81825	2.64923	2.34195	3.98894	-0.753019	0.646096	5.90813	-0.517937	3.32546	0.234675	-2.83576	-5.74318	0.901577	1.14589	-0.0784145
'y16'	1	-0.540375	11.4628	11.6761	-0.142843	4.2687	2.86299	-0.241959	5.11228	4.58572	0.857716	10.7739	10.0511	8.14194	9.12159	9.1144	8.14356	5.54812	3.0229	-1.56954	4.25594	-0.0677311	-5.1355	8.9876	-0.642613	8.63584	-1.30214	1.13714	9.01145	2.45639	0.587321	-0.811696	1.1959	-2.02455	-5.78058	2.87948	-6.00872	7.19581	5.05233	2.2981	0.310293	4.71582	2.10248	-4.4395	2.23651	0.180105	1.61786	6.83061	0.779197
'y17'	1	0.293032	8.17683	9.09645	0.556443	2.36476	4.52414	3.22309	4.34482	6.39792	0.241446	6.43315	8.19111	5.13229	4.84347	3.6936	3.68456	6.08484	4.39662	-2.47776	5.10065	7.20585	-5.13855	4.81952	7.18542	2.75869	6.77102	-1.16608	-4.12418	4.98269	2.59527	4.32274	0.60241	1.80422	6.16367	9.16805	-0.410377	1.54746	3.44406	6.5035	5.03162	0.21567	-0.952914	4.19123	0.13753	2.96319	6.22283	5.39425	1.04028
'y18'	1	-2.92454	9.47812	12.0136	-4.11304	4.91659	-0.118815	5.6756	6.63711	5.67648	2.60107	10.0475	7.08026	-4.52287	6.95523	8.63592	-5.82982	6.28843	2.751	6.80858	8.24631	5.36418	7.93764	5.83531	14.2935	1.66598	0.877154	-3.19612	-0.184047	1.20123	7.92947	3.50268	2.08359	1.34979	2.11597	1.00369	2.96584	4.33599	5.72047	2.38743	0.941658	-3.57707	0.369982	1.24381	2.14503	-0.990291	5.0151	5.22032	0.283952
'y19'	1	1.39902	11.863	5.61461	1.0151	4.62369	4.93776	-1.25471	5.96661	6.72859	-1.20767	10.0193	11.3083	-2.03623	6.07093	2.29801	-8.20797	3.76741	2.8962	3.71385	7.18945	10.6822	3.84068	8.5551	11.2747	-0.284405	5.02348	-1.16475	-2.89041	5.67333	-2.14938	1.52078	1.77059	2.91196	3.0311	1.57924	6.63523	4.27178	2.82046	4.55862	-0.834861	4.9722	0.62091	6.22843	2.45024	-3.20585	2.57276	4.06784	8.43168
'y20'	1	-0.268421	8.33401	4.91312	2.55638	4.9302	6.14233	-3.9761	4.86781	1.07583	-0.883143	5.85966	10.5296	-1.46192	3.80489	6.56918	3.50242	5.43291	5.88528	-1.30605	3.25191	-0.554983	0.552643	4.76756	8.0214	0.609216	0.720955	6.79538	2.00406	-0.332033	0.270978	0.550221	3.04321	-0.313665	3.26436	2.84047	1.46223	-2.85608	3.54773	3.63931	-0.0246475	-0.859996	-2.95957	-1.38114	1.26617	9.29805	1.26607	5.21912	2.61789
'e02'	2	-1.30709	6.2241	2.94231	-2.97141	2.48343	-1.87012	3.99504	4.48545	4.44457	4.79429	7.60432	3.50558	6.90927	9.42441	6.46255	-1.32985	1.84565	4.65154	-1.17188	2.7013	4.24797	2.04028	10.2641	6.21695	5.21306	0.667202	4.01557	6.45482	7.09071	1.61517	-2.46667	0.743332	-0.134494	-2.51929	3.78017	-0.920212	2.0374	2.50051	4.10163	4.23953	1.14052	-2.99591	-5.09577	-0.177787	6.61258	1.59578	9.00588	3.8935
'e07'	2	5.21594	8.45795	5.40143	3.56572	6.84872	4.86564	-2.68955	4.44979	-0.655573	0.731512	9.03466	0.293245	4.22468	9.57692	4.75592	5.02605	6.94003	4.94952	-4.20271	5.12577	2.06409	-7.1932	10.6664	4.2705	3.19962	-0.105091	-2.81271	3.57105	-0.689666	1.13129	0.871824	-3.09507	1.60736	2.70828	2.21304	-2.36507	3.23802	2.84586	5.71418	0.549183	3.90402	2.8415	-0.0383966	3.46951	1.04725	2.12143	4.94943	0.499792
'e08'	2	1.10166	4.49736	5.23745	0.830353	2.89963	1.66584	-1.27523	3.0581	5.97416	2.7602	6.80882	2.42179	-1.07222	7.68634	4.36486	1.53401	4.57174	8.72773	0.44217	3.06826	3.53554	-0.642888	9.83516	4.31696	1.57705	4.59595	-0.976057	-1.84833	5.69265	4.64643	1.67272	2.55319	0.151477	5.69257	2.99105	2.33762	-5.11715	6.59271	-6.28943	-0.53351	0.369388	0.686159	1.32636	7.52381	-1.73098	6.29556	5.15662	11.4521
'e09'	2	-1.5712	6.57821	6.58718	-1.37017	7.25889	8.14616	-0.546911	5.94687	4.83299	0.438917	8.34382	2.78105	2.28029	7.5972	6.82825	-3.17405	4.25068	7.07585	4.4154	2.54224	4.51012	-0.4243	7.67874	8.87735	2.19217	1.62394	7.68757	-8.65862	5.44918	8.23316	6.09544	2.31423	-3.04633	1.7379	8.8422	-0.0778816	-0.488649	2.23528	5.77511	-6.54151	4.02773	0.133152	-0.683093	6.79294	5.27281	5.85808	5.86488	9.64506
'e10'	2	-2.75809	10.1968	8.91682	-2.55256	5.14992	3.70918	2.34622	4.39613	4.91692	4.92996	12.6885	9.74763	-2.44111	2.70208	0.659444	-6.61331	-0.0940852	3.46601	3.62599	5.25257	3.30736	5.39554	9.86621	9.42179	-3.483	-2.98493	-4.08929	-6.5675	1.60518	0.325381	2.46079	1.68278	2.38804	5.11391	10.51	5.29486	-6.50245	-4.3358	-6.52813	-4.375	2.35931	-5.80543	9.11151	4.67255	11.7272	4.71118	6.94651	12.5508
'e12'	2	-1.00691	11.1973	7.07316	-0.641187	5.19841	2.67094	1.87806	7.24993	5.86614	3.13436	7.53315	6.08243	2.226	6.62107	7.0284	1.85791	5.34055	4.20296	1.60015	4.01867	2.93431	-1.66668	5.78509	8.68067	1.4905	0.612707	-2.20656	-3.86807	3.64527	2.38479	6.16933	-4.16826	-1.58973	1.57715	4.44586	3.00997	5.68867	8.94563	2.01992	3.67491	1.3354	-4.30687	-2.7338	2.15995	-0.935505	10.6291	8.19911	7.8538
'e13'	2	-0.581119	7.62541	7.34624	-3.46078	3.62063	0.935029	2.67855	5.74298	6.19444	3.75928	9.27018	6.55604	9.63493	11.0822	4.19021	5.35222	6.09782	5.71514	-2.55563	6.86286	2.93157	-5.56537	10.6743	3.59448	-1.48636	-0.71945	-3.71916	-4.56354	0.612737	1.11429	1.59649	2.61209	3.24625	-0.567026	-0.75937	1.37057	8.2799	2.90854	3.7239	2.39857	0.92679	0.440069	1.26795	7.45413	-0.337444	3.03985	3.77211	2.91797
'e16'	2	2.44602	12.2454	9.6945	0.586761	5.12893	4.22858	0.915477	5.03421	3.29633	2.03339	10.4394	8.60733	0.850138	10.153	9.28964	5.82693	7.12624	6.24871	1.86801	5.5343	1.97637	-0.372771	4.8534	4.56262	-7.73975	2.63029	-1.6263	-7.85674	2.81235	3.81399	8.37686	1.80148	-0.781479	7.73559	10.3026	2.39581	7.95034	9.79541	6.94034	3.82774	3.49664	-1.82908	0.535677	4.47906	0.879524	4.98392	6.5777	9.47892
'e17'	2	3.63852	10.1105	9.25577	-0.071938	4.25	4.19122	1.56472	4.20655	5.71889	0.0316103	6.81653	7.66511	2.33932	5.69448	1.70684	4.47899	5.56854	6.38845	-0.109476	3.94127	3.87293	3.69988	11.7357	7.54248	-1.53094	9.80888	4.10023	0.0459688	2.6781	5.73332	-1.4676	2.28188	7.19473	4.55736	10.3571	-0.22912	2.12523	4.91834	0.686058	-2.70901	4.87652	-3.57642	2.45113	-1.20015	1.26675	-0.926419	6.08838	4.64562
'e19'	2	4.21008	7.55695	3.92727	2.84161	5.263	3.7159	2.46601	4.96799	2.89379	5.80125	8.83803	9.80564	2.18697	8.09833	2.05048	-2.45116	1.47997	-3.96026	1.05234	2.42748	4.21903	-0.884091	10.1688	8.04584	0.334011	2.74037	2.17777	-2.39623	3.6215	1.75285	3.11434	3.60073	-1.1216	4.41188	1.56948	-2.35549	1.08948	-4.21625	-1.94871	-1.75014	3.60594	-4.13007	-1.78376	1.37827	-1.30004	3.48939	1.40943	4.078
'e22'	2	3.92369	6.21462	5.60617	3.13796	3.3865	3.93731	-1.28851	4.27586	0.404748	-1.9952	6.9244	-0.100818	9.07539	9.12194	4.49769	6.03045	4.29243	8.37392	-3.88083	5.79251	6.04075	-1.17468	7.54452	3.27232	0.503909	2.50748	0.0594478	-4.46767	-0.11966	2.1123	-1.82372	3.15255	-0.977087	0.880354	4.11499	-1.00916	0.00431093	7.92678	-10.5744	-6.07967	2.83308	-4.18574	5.81642	2.63698	5.19744	3.92019	6.616	8.60014
'e23'	2	0.915917	8.61099	8.32275	0.506565	6.8347	6.96531	1.65927	6.13312	7.18448	1.25724	7.60811	10.119	7.66147	13.0051	14.2446	1.89701	4.81129	7.26909	-3.63634	4.32218	4.66416	1.59845	9.12065	9.49428	-5.11919	5.47384	-0.527492	-6.6177	-4.04107	1.79723	4.18075	-0.259299	0.0800612	9.81156	5.88819	4.36678	-2.35805	-0.634494	3.88725	3.50339	0.119282	4.85703	-1.35772	-7.57573	-3.88427	-2.4248	6.28755	-0.463686
'e24'	2	0.318601	7.73823	7.63489	-1.20769	4.04605	3.44446	-1.33616	5.0173	3.61875	1.07086	6.54917	4.80996	3.95333	8.85192	5.02242	2.92954	1.29748	4.12287	3.43071	4.33775	2.28029	1.263	7.64125	5.77915	-2.196	-0.693822	-1.34611	-3.02554	-3.32673	-0.217702	4.01618	3.37561	3.42515	8.97285	3.54648	2.83175	-3.22412	2.89625	3.91711	-1.10717	-2.20052	0.313121	0.147808	-2.79367	2.19644	-6.41119	4.21375	-2.87846
'e26'	2	0.395141	6.29256	4.24317	0.526374	4.38456	3.48915	-1.61995	5.67398	8.6316	-0.219259	9.2648	6.33652	0.950726	8.77549	4.73884	1.65564	1.51899	0.863678	1.25896	3.68491	3.73663	2.57832	5.19241	9.94254	-4.33782	-1.40027	-1.16806	1.40569	1.84734	-4.2335	1.88692	-0.900272	1.42023	2.27187	5.93829	2.96374	-5.2975	-4.30089	-2.30434	3.86614	1.82504	-2.19379	-1.6365	0.0450672	-5.59645	6.92536	-0.929687	-8.8702
'e28'	2	-1.27977	6.40775	3.99684	-4.06373	7.04716	2.89087	2.36723	5.99109	4.48596	3.17625	6.8689	7.3442	0.907348	8.74604	3.46733	-0.155502	5.44163	3.78755	4.16661	7.06747	1.17272	1.51888	5.41852	4.01254	-6.57441	3.8764	7.2969	-8.06547	3.20426	12.0136	2.09025	-2.6568	2.33771	2.2366	7.88975	-2.2795	3.15836	6.75685	0.761745	2.293	-3.29038	2.13141	1.64457	2.09842	-6.62201	2.70499	5.07647	-6.21695
'e29'	2	-0.864105	7.83877	8.75315	-1.78964	4.79344	5.4841	0.848725	4.91337	6.3842	-0.403725	9.13466	8.10172	3.73674	5.96532	3.93675	-0.138629	6.75706	7.364	-0.153839	4.01836	11.9455	2.15933	10.5063	11.0863	4.8883	11.0689	3.53563	1.63146	5.94381	10.0811	-3.45534	6.38984	1.72962	-1.59946	5.15752	3.68163	12.2204	4.3939	7.55237	10.3143	2.79519	1.3042	-2.57663	0.675791	-4.98455	-4.84356	4.7861	3.5708
[truncated: 12 more columns]

## Sheet: Fig 5
	VisLR_OconjY	VisLR_O-Y	VisLR_union	AudLR_OconjY	AudLR_O-Y	AudLR_union	CongIncong5_OconjY	CongIncong5_O-Y	CongIncong5_union	CongIncong15_OconjY	CongIncong15_O-Y	CongIncong15_union
Younger	0.011514	0.111509	0.876977	0.00601416	0.040681	0.953305	0.00341987	0.0262052	0.970375	0.0108753	0.182336	0.806789
Older	0.00539336	0.0601394	0.934467	0.0393781	0.055563	0.905059	0.000350597	0.000494457	0.999155	0.00126273	0.00398974	0.994748

## Sheet: Fig S1
PID	ageGroup	L15_unimodal	L5_unimodal	R5_unimodal	R15_unimodal	L15_congruent	L5_congruent	R5_congruent	R15_congruent	L15_incongruent	L5_incongruent	R5_incongruent	R15_incongruent
'y01'	1	0.746636	1.03647	1.01877	0.850755	0.703445	0.814496	0.909048	0.737257	0.835036	1.10569	0.899902	1.23514
'y02'	1	0.528895	0.541408	0.537982	0.483189	0.606941	0.534754	0.560715	0.528656	0.743845	0.618577	0.545375	0.727131
'y04'	1	0.493828	0.568945	0.52153	0.526082	0.52527	0.559969	0.517944	0.522071	0.632857	0.635213	0.608539	0.623472
'y05'	1	0.437712	0.453964	0.37544	0.437147	0.525551	0.406556	0.390603	0.445703	0.602454	0.409115	0.510567	0.558269
'y06'	1	0.472472	0.567992	0.538225	0.473017	0.502903	0.592464	0.596923	0.530416	0.527816	0.616593	0.592473	0.510324
'y07'	1	0.504071	0.520531	0.501826	0.512997	0.522881	0.480493	0.472466	0.548163	0.610552	0.545284	0.593777	0.561886
'y08'	1	0.618873	0.663528	0.615069	0.588394	0.633027	0.635506	0.578686	0.633407	0.748794	0.656443	0.653655	0.698616
'y11'	1	0.50259	0.62666	0.607587	0.492869	0.504297	0.519138	0.557784	0.472765	0.646356	0.592692	0.588954	0.570724
'y12'	1	0.748598	0.77489	0.720349	0.645702	0.882206	0.959997	0.782295	0.637946	0.817618	0.793041	0.842028	0.766764
'y13'	1	0.7905	0.790368	0.773144	0.721107	0.857206	0.786567	0.684643	0.777448	0.764097	0.751338	0.845955	0.878102
'y14'	1	0.598007	0.641293	0.612179	0.599264	0.620688	0.554352	0.573706	0.58817	0.637426	0.578416	0.614916	0.656609
'y16'	1	0.419304	0.474624	0.533535	0.513589	0.418374	0.515649	0.570088	0.602975	0.414693	0.509329	0.600497	0.550481
'y17'	1	0.643071	0.736337	0.656565	0.592573	0.678641	0.679204	0.616305	0.677917	0.881054	0.746891	0.855304	0.767876
'y18'	1	0.412518	0.475501	0.428694	0.393093	0.408342	0.471937	0.452482	0.396551	0.462991	0.520214	0.482659	0.441166
'y19'	1	0.541266	0.578197	0.556847	0.517856	0.560841	0.571711	0.517371	0.54567	0.728994	0.505559	0.627464	0.622035
'y20'	1	0.60018	0.612543	0.650384	0.615248	0.606222	0.706523	0.723612	0.68305	0.74319	0.770724	0.923018	0.649549
'e02'	2	0.626225	0.684597	0.680451	0.708808	0.705314	0.687753	0.797786	0.763546	0.816757	0.806685	0.865047	0.841956
'e07'	2	0.693345	0.665547	0.684757	0.702586	0.713525	0.69369	0.673778	0.781488	0.7304	0.69132	0.732592	0.7899
'e08'	2	0.805391	0.830594	0.812067	0.830442	0.871654	0.862355	0.903333	0.849377	0.96693	0.884383	0.990655	0.946475
'e09'	2	0.8551	0.842979	0.820784	0.727335	0.932131	0.977147	0.8677	0.889368	1.05864	0.922196	1.0047	1.01429
'e10'	2	0.697966	0.695393	0.766594	0.63543	0.538619	0.782541	0.79706	0.707046	0.815672	0.855269	0.766082	0.985507
'e12'	2	0.641269	0.723294	0.706124	0.695189	0.586396	0.779452	0.764761	0.662366	0.719134	0.845926	0.804186	0.737076
'e13'	2	0.997056	1.11013	0.872762	1.01646	1.18229	1.11985	0.994697	1.08422	1.07461	1.25422	1.09988	1.05684
'e16'	2	0.568689	0.830775	0.68361	0.502102	0.519818	0.74178	0.73171	0.543428	0.669156	0.962891	0.853745	0.561643
'e17'	2	0.609341	0.560393	0.584682	0.590578	0.573224	0.606321	0.520504	0.515658	0.551999	0.539613	0.58168	0.573864
'e19'	2	0.929376	0.967491	0.966624	0.952398	1.03355	0.968352	0.980259	0.962691	1.01808	0.946138	1.00108	1.06072
'e22'	2	0.538982	0.546708	0.586801	0.617201	0.638755	0.68655	0.664906	0.679577	0.554245	0.642807	0.639651	0.600427
'e23'	2	0.843243	0.798239	0.728399	0.711483	0.875256	0.815883	0.828138	0.75043	0.839012	0.740949	0.841454	0.914744
'e24'	2	0.501726	0.592869	0.819799	0.576849	0.806056	1.01247	1.03021	0.841702	0.756503	0.966258	1.05246	1.06307
'e26'	2	0.73524	0.745787	0.746259	0.758496	0.823615	0.710001	0.720144	0.785025	0.765188	0.712552	0.719542	0.77334
'e28'	2	0.687332	0.692243	0.669673	0.670534	0.778665	0.800124	0.774816	0.777263	0.812031	0.756541	0.790836	0.825534
'e29'	2	0.538176	0.554268	0.593697	0.587589	0.532187	0.564502	0.597334	0.633428	0.617591	0.596722	0.569472	0.671722

## Sheet: Table B in S1 Text
PID	ageGroup	L15_unimodal	L5_unimodal	R5_unimodal	R15_unimodal	L15_congruent	L5_congruent	R5_congruent	R15_congruent	L15_incongruent	L5_incongruent	R5_incongruent	R15_incongruent
'y01'	1	0.746636	1.03647	1.01877	0.850755	0.703445	0.814496	0.909048	0.737257	0.835036	1.10569	0.899902	1.23514
'y02'	1	0.528895	0.541408	0.537982	0.483189	0.606941	0.534754	0.560715	0.528656	0.743845	0.618577	0.545375	0.727131
'y04'	1	0.493828	0.568945	0.52153	0.526082	0.52527	0.559969	0.517944	0.522071	0.632857	0.635213	0.608539	0.623472
'y05'	1	0.437712	0.453964	0.37544	0.437147	0.525551	0.406556	0.390603	0.445703	0.602454	0.409115	0.510567	0.558269
'y06'	1	0.472472	0.567992	0.538225	0.473017	0.502903	0.592464	0.596923	0.530416	0.527816	0.616593	0.592473	0.510324
'y07'	1	0.504071	0.520531	0.501826	0.512997	0.522881	0.480493	0.472466	0.548163	0.610552	0.545284	0.593777	0.561886
'y08'	1	0.618873	0.663528	0.615069	0.588394	0.633027	0.635506	0.578686	0.633407	0.748794	0.656443	0.653655	0.698616
'y11'	1	0.50259	0.62666	0.607587	0.492869	0.504297	0.519138	0.557784	0.472765	0.646356	0.592692	0.588954	0.570724
'y12'	1	0.748598	0.77489	0.720349	0.645702	0.882206	0.959997	0.782295	0.637946	0.817618	0.793041	0.842028	0.766764
'y13'	1	0.7905	0.790368	0.773144	0.721107	0.857206	0.786567	0.684643	0.777448	0.764097	0.751338	0.845955	0.878102
'y14'	1	0.598007	0.641293	0.612179	0.599264	0.620688	0.554352	0.573706	0.58817	0.637426	0.578416	0.614916	0.656609
'y16'	1	0.419304	0.474624	0.533535	0.513589	0.418374	0.515649	0.570088	0.602975	0.414693	0.509329	0.600497	0.550481
'y17'	1	0.643071	0.736337	0.656565	0.592573	0.678641	0.679204	0.616305	0.677917	0.881054	0.746891	0.855304	0.767876
'y18'	1	0.412518	0.475501	0.428694	0.393093	0.408342	0.471937	0.452482	0.396551	0.462991	0.520214	0.482659	0.441166
'y19'	1	0.541266	0.578197	0.556847	0.517856	0.560841	0.571711	0.517371	0.54567	0.728994	0.505559	0.627464	0.622035
'y20'	1	0.60018	0.612543	0.650384	0.615248	0.606222	0.706523	0.723612	0.68305	0.74319	0.770724	0.923018	0.649549
'e02'	2	0.626225	0.684597	0.680451	0.708808	0.705314	0.687753	0.797786	0.763546	0.816757	0.806685	0.865047	0.841956
'e07'	2	0.693345	0.665547	0.684757	0.702586	0.713525	0.69369	0.673778	0.781488	0.7304	0.69132	0.732592	0.7899
'e08'	2	0.805391	0.830594	0.812067	0.830442	0.871654	0.862355	0.903333	0.849377	0.96693	0.884383	0.990655	0.946475
'e09'	2	0.8551	0.842979	0.820784	0.727335	0.932131	0.977147	0.8677	0.889368	1.05864	0.922196	1.0047	1.01429
'e10'	2	0.697966	0.695393	0.766594	0.63543	0.538619	0.782541	0.79706	0.707046	0.815672	0.855269	0.766082	0.985507
'e12'	2	0.641269	0.723294	0.706124	0.695189	0.586396	0.779452	0.764761	0.662366	0.719134	0.845926	0.804186	0.737076
'e13'	2	0.997056	1.11013	0.872762	1.01646	1.18229	1.11985	0.994697	1.08422	1.07461	1.25422	1.09988	1.05684
'e16'	2	0.568689	0.830775	0.68361	0.502102	0.519818	0.74178	0.73171	0.543428	0.669156	0.962891	0.853745	0.561643
'e17'	2	0.609341	0.560393	0.584682	0.590578	0.573224	0.606321	0.520504	0.515658	0.551999	0.539613	0.58168	0.573864
'e19'	2	0.929376	0.967491	0.966624	0.952398	1.03355	0.968352	0.980259	0.962691	1.01808	0.946138	1.00108	1.06072
'e22'	2	0.538982	0.546708	0.586801	0.617201	0.638755	0.68655	0.664906	0.679577	0.554245	0.642807	0.639651	0.600427
'e23'	2	0.843243	0.798239	0.728399	0.711483	0.875256	0.815883	0.828138	0.75043	0.839012	0.740949	0.841454	0.914744
'e24'	2	0.501726	0.592869	0.819799	0.576849	0.806056	1.01247	1.03021	0.841702	0.756503	0.966258	1.05246	1.06307
'e26'	2	0.73524	0.745787	0.746259	0.758496	0.823615	0.710001	0.720144	0.785025	0.765188	0.712552	0.719542	0.77334
'e28'	2	0.687332	0.692243	0.669673	0.670534	0.778665	0.800124	0.774816	0.777263	0.812031	0.756541	0.790836	0.825534
'e29'	2	0.538176	0.554268	0.593697	0.587589	0.532187	0.564502	0.597334	0.633428	0.617591	0.596722	0.569472	0.671722

## Sheet: Table C in S1 Text
PID	ageGroup	L15_unimodal	L5_unimodal	R5_unimodal	R15_unimodal	L15_congruent	L5_congruent	R5_congruent	R15_congruent	L15_incongruent	L5_incongruent	R5_incongruent	R15_incongruent
'y01'	1	14.6667	4.66667	4.33333	13.3333	15	5	5	14.6667	14	-2.33333	-3.66667	11
'y02'	1	11.5	4	6.5	12.5	10.5	5	5	12	6.5	-4	-1.5	12.5
'y04'	1	15	5.5	4.5	14.5	15	5	5	13	13.5	3	4	15
'y05'	1	14	2.5	4.5	10	14	6	5.5	11.5	0.5	-2	-3.5	1.5
'y06'	1	15	10.5	9	14.5	15	12	7	12.5	14.5	6.5	-0.5	14.5
'y07'	1	15	5	4.5	12	15	5	5	15	15	4	5.5	11.5
'y08'	1	9.5	3.5	5.5	8	15	6	6	12	7.5	-0.263158	-2.5	5.5
'y11'	1	13	4.5	9	14.5	13	6	5.5	14.5	11.5	-1.5	3	12.5
'y12'	1	10	3.5	7.5	9.5	11	6.5	6	8.5	-2.5	-3	0	3.5
'y13'	1	12	2.5	6	14	13.5	4	5	14.5	-12.5	-5.5	-4	-11
'y14'	1	12	6	9	12.5	13.5	8.5	6.5	10	1.5	-2.5	-5.5	3.5
'y16'	1	15	5.5	5	10.5	12.5	6.05263	4.5	10.5	15	9.5	5	14
'y17'	1	10	4	6.5	10.5	11.5	5.5	5.5	12	6	-4.5	0.5	5
'y18'	1	14	7	7.5	13	15	5.5	3.5	13.5	12.5	10	4	12
'y19'	1	10.5	5.5	7	11.5	14	5	5.5	14	4.5	-3.5	2	8.5
'y20'	1	13.5	10.5	6	11	14.4737	6.5	4.5	15	9	-6.5	-10.5	3.5
'e02'	2	13.3333	5.33333	3.62069	9.66667	12.3333	5.33333	-0.666667	8.33333	14	2	1	5.33333
'e07'	2	9	5.5	8	10.5	12.5	5	5.5	13.5	8.5	-0.5	-4	10
'e08'	2	6	5	5	9.5	15	6	5	15	5	0.5	-4	-2.5
'e09'	2	10	4.5	3.5	10	15	7	7.63158	15	8	-2	-1.5	9.5
'e10'	2	12.5	7	3	10	15	5	7.63158	15	2.89474	-1	-4.47368	-8
'e12'	2	10	4	6	12.5	14	4	6	15	7	0	1.5	14
'e13'	2	12.5	7.5	0.263158	9	13.5	6	5.5	14	10.5	4.5	-5	6.5
'e16'	2	12.5	1.5	7	12.5	13	5.5	8.5	14.5	15	0	6.57895	14
'e17'	2	12	4	7	11.5	14.5	5	5	14.5	-15	-5	-4.5	-11.5
'e19'	2	11.5	3.5	7.63158	14	9.5	5	5	9	-2.5	-5	-4	-9.5
'e22'	2	15	9.5	4.5	12	11.5	11.5	-3.5	7.5	13.5	8	-2.5	10.5
'e23'	2	6.5	2.5	5	10.5	14.5	6	5.5	11	3.5	1.5	0.263158	7.5
'e24'	2	15	10	-0.5	10	11.8421	13.8889	-0.263158	10.5556	9.5	5.55556	-6.57895	2
'e26'	2	8.5	11.5	4	8	14	5	5	12.5	-15	-5	-5	-15
'e28'	2	11.5	5	5	9	13.5	5.5	5.5	12	0	-4	-3	-3
'e29'	2	14	7.5	-1	9	15	9.5	3	12.8947	7.5	2.5	-7	2.5

## Sheet: Table D in S1 Text
PID	ageGroup	L15_unimodal	L5_unimodal	R5_unimodal	R15_unimodal	L15_congruent	L5_congruent	R5_congruent	R15_congruent	L15_incongruent	L5_incongruent	R5_incongruent	R15_incongruent
'y01'	1	0.553169	0.703646	0.800776	0.630827	0.538045	0.520465	0.571788	0.589826	0.649574	0.893266	0.576937	0.876915
'y02'	1	0.511204	0.497213	0.583403	0.480048	0.665669	0.542447	0.607304	0.507289	0.962392	0.696852	0.810195	0.789253
'y04'	1	0.43882	0.458651	0.367499	0.447635	0.475445	0.429417	0.465551	0.494836	0.546126	0.537944	0.52199	0.554229
'y05'	1	0.407377	0.49087	0.413188	0.398147	0.476062	0.435823	0.456498	0.387946	0.600703	0.578645	0.549749	0.634559
'y06'	1	0.434332	0.549497	0.5232	0.44009	0.509657	0.504687	0.636546	0.608407	0.497842	0.67638	0.677123	0.537032
'y07'	1	0.41265	0.432661	0.45827	0.479851	0.445545	0.410077	0.435141	0.433296	0.453424	0.517599	0.638737	0.474677
'y08'	1	0.611468	0.747829	0.692063	0.674573	0.760435	0.767738	0.595163	0.657729	1.04737	0.887535	0.862864	0.827997
'y11'	1	0.785522	0.958646	0.764801	0.671709	0.699268	0.911555	0.815149	0.663815	0.955772	1.02234	0.98534	0.82945
'y12'	1	0.665728	0.749827	0.704845	0.640677	0.833428	0.744656	0.652452	0.711364	1.02375	0.712786	0.992785	0.790533
'y13'	1	0.606098	0.658626	0.758885	0.592719	0.742759	0.794818	0.70591	0.661135	0.753419	0.748801	0.755549	0.733131
'y14'	1	0.55045	0.739031	0.691888	0.626149	0.576248	0.695553	0.690242	0.596859	0.783701	0.667177	0.764698	0.633809
'y16'	1	0.395979	0.419505	0.584236	0.624315	0.570989	0.752817	0.633981	0.799044	0.466349	0.827915	0.647819	0.805302
'y17'	1	0.621233	0.774629	0.702562	0.689001	0.903537	0.982119	0.768427	0.727443	0.980959	0.766972	0.950786	0.914078
'y18'	1	0.480061	0.616691	0.650156	0.475979	0.479886	0.612369	0.587324	0.392792	0.557982	0.65406	0.614502	0.486142
'y19'	1	0.578095	0.601547	0.478347	0.45849	0.49174	0.489452	0.508505	0.569038	0.536522	0.661512	0.5792	0.670232
'y20'	1	0.867358	1.01218	0.931789	0.991525	0.781053	1.04966	1.16611	1.05142	1.33604	0.834326	0.922134	0.959619
'e02'	2	0.621214	0.763034	0.838081	0.689132	0.674764	0.962901	0.933695	0.998064	0.847716	0.86934	0.948036	1.00224
'e07'	2	0.949225	0.86264	0.861964	0.844046	1.025	1.00531	0.891982	0.938926	1.02496	1.01108	0.91467	0.977752
'e08'	2	0.818006	0.825868	0.797869	0.705783	0.869085	0.864846	0.984161	0.814321	1.09206	0.931814	0.916135	0.984881
'e09'	2	0.720531	0.980648	0.751043	0.686913	0.82828	0.983671	0.916724	0.535766	1.07188	0.72407	0.99619	0.9839
'e10'	2	0.747996	0.820419	0.938293	0.734972	0.877304	1.05397	1.00127	0.776237	1.00974	1.06003	0.950105	0.826437
'e12'	2	0.736589	0.855495	0.77055	0.771294	0.847713	1.12738	0.71225	0.597697	0.699557	0.914429	0.904061	0.702152
'e13'	2	0.824857	0.973251	1.25448	0.962317	0.935834	1.25372	1.24949	0.933816	1.02242	1.34548	1.19637	1.19694
'e16'	2	0.793343	1.06134	0.758068	0.607239	0.738331	0.993895	0.853681	0.54617	0.881439	1.07071	0.974676	0.672261
'e17'	2	0.661842	0.656672	0.585421	0.531397	0.526301	0.556301	0.538819	0.475759	0.497374	0.543138	0.55826	0.553889
'e19'	2	0.953389	0.891963	0.921972	0.882022	0.917736	1.02653	0.991808	0.941309	1.02329	1.01898	1.00345	1.00423
'e22'	2	0.690168	0.836896	0.900654	0.733561	0.916056	0.932254	1.15394	0.923274	0.766137	0.9438	0.961163	0.828796
'e23'	2	0.713678	0.809188	0.769088	0.653927	0.640564	0.96194	0.736705	0.691984	0.921096	0.897779	0.862091	0.86507
'e24'	2	0.493702	0.608278	0.93573	0.691072	0.928946	1.03093	1.31217	1.22171	1.20122	1.34418	1.2747	1.13777
'e26'	2	0.680226	0.666233	0.885262	0.681406	0.620268	0.704207	0.684799	0.711344	0.681757	0.69759	0.701731	0.690171
'e28'	2	0.766505	0.723837	0.766354	0.693821	0.7823	0.895466	0.88201	0.831922	1.11707	0.983004	0.921241	0.951194
'e29'	2	0.711258	0.724762	0.702086	0.796681	0.648588	0.842451	0.761771	0.709997	1.01577	0.75972	0.877737	0.733717

## Sheet: Figs BC in S1 Text
PID	ageGroup	V13_L15uni	V13_L15cong	V13_L15incong	V13_L5uni	V13_L5cong	V13_L5incong	V13_R5uni	V13_R5cong	V13_R5incong	V13_R15uni	V13_R15cong	V13_R15incong	IPS02_L15uni	IPS02_L15cong	IPS02_L15incong	IPS02_L5uni	IPS02_L5cong	IPS02_L5incong	IPS02_R5uni	IPS02_R5cong	IPS02_R5incong	IPS02_R15uni	IPS02_R15cong	IPS02_R15incong	IPS34_L15uni	IPS34_L15cong	IPS34_L15incong	IPS34_L5uni	IPS34_L5cong	IPS34_L5incong	IPS34_R5uni	IPS34_R5cong	IPS34_R5incong	IPS34_R15uni	IPS34_R15cong	IPS34_R15incong	PT_L15uni	PT_L15cong	PT_L15incong	PT_L5uni	PT_L5cong	PT_L5incong	PT_R5uni	PT_R5cong	PT_R5incong	PT_R15uni	PT_R15cong	PT_R15incong
'y01'	1	0.267769	-11.4745	-9.45886	2.56122	-5.46017	-4.31208	4.10653	5.19596	5.2219	3.89528	9.98953	8.32535	-0.269799	-10.1736	-6.49893	-0.348104	-8.17634	-0.277167	0.755929	6.22075	5.59587	4.46032	8.99136	1.87997	1.83881	-2.76079	-1.64756	-1.57963	-3.55865	-0.779305	6.1726	-0.927064	0.992662	1.23466	6.4908	1.17734	-4.47057	-4.90866	-5.29787	-1.29629	-7.41268	-1.31392	6.00534	-1.73924	-3.83918	7.07198	3.77595	10.7834
'y02'	1	-1.58363	-8.831	-7.30377	0.88637	-6.52957	-5.75117	-0.323397	5.70975	11.801	0.468317	7.90364	4.61199	-4.85843	-9.79966	-9.79411	-3.00141	-5.38567	-9.97261	-3.4859	0.91028	5.15122	1.22576	7.56603	6.45081	0.981512	-1.98292	5.7536	3.15021	-4.08685	0.419598	12.583	6.05837	0.888071	1.98579	0.83339	5.57678	4.91211	0.767168	12.7917	-4.23964	1.1733	3.39481	-0.57334	3.2849	-0.635272	4.17538	2.94107	4.30854
'y04'	1	1.40437	-9.86113	-10.0631	3.24388	-4.71187	-5.0712	0.169119	7.17712	4.95488	1.43104	9.26518	9.80346	-2.06914	-4.96812	-1.15202	1.37148	-2.32314	-4.54479	-0.866956	4.60081	15.8226	4.95194	11.0837	20.4782	2.91951	-5.04526	0.684245	5.02323	-1.71286	1.05897	4.63871	6.8833	3.5487	4.28304	2.3345	6.23647	-2.13474	-3.61357	-0.0859943	-3.357	-2.76098	2.33314	4.64899	2.70929	-2.02384	5.34728	4.45278	6.94822
'y05'	1	2.12293	-10.4199	-7.30379	-1.87117	-4.78308	-4.90745	1.76809	5.29708	6.21032	3.41901	10.535	8.85312	1.01023	-7.46279	-5.10287	-1.926	-5.04826	-6.50988	0.303863	4.12982	-0.934884	0.787683	5.84345	-1.10913	3.03422	-4.6232	0.066013	4.99438	-2.84524	-8.40954	0.984529	3.90279	0.684503	4.44923	4.10071	-1.57541	1.43958	-1.89982	-0.693542	-1.58564	0.176336	3.28759	6.35121	1.49935	1.06124	3.11619	5.92945	4.40437
'y06'	1	0.639437	-11.4266	-11.9788	-0.566742	-4.82742	-4.9147	0.701917	5.27049	3.41858	-0.89815	11.3018	10.7334	-3.62141	-9.26176	-5.35199	0.936235	-2.38713	-4.07737	0.255813	3.10279	3.89181	0.279858	6.15456	-0.0194534	-0.0257309	-3.33001	-3.53874	-0.550386	3.8223	-1.44534	1.41732	1.57444	0.720424	0.280458	-2.29977	-3.02577	-7.16838	-2.90709	-0.302121	-1.0479	-2.16122	-0.391187	-2.54489	5.47887	0.745714	-1.09763	6.97163	4.36596
'y07'	1	-0.502046	-7.91037	-6.12987	1.72649	-5.93187	-5.98885	3.38151	5.20578	6.12259	1.36283	8.84246	5.72575	2.53885	-4.54426	-6.18777	-0.523779	-4.10805	-6.42793	0.914259	2.1624	3.95766	-0.837986	7.11154	3.93417	5.21411	-4.12452	2.23008	6.27529	-1.62277	-4.69092	4.71289	0.142568	5.11205	7.33142	8.72168	2.62988	-1.28338	-5.46771	1.56634	1.37843	-2.1417	0.408196	6.8865	4.58945	0.425695	2.8831	3.82457	-0.17167
'y08'	1	0.79091	-9.91208	-5.36685	3.56986	-2.61992	-5.02649	3.24404	7.4938	5.81317	3.223	12.7708	9.42353	2.9894	-8.84438	-2.46532	7.1568	-3.03883	-1.6525	3.08277	7.50181	5.96113	1.77825	12.4136	4.68857	1.86716	6.72618	4.6831	4.45088	0.436685	-2.39648	8.30968	4.3622	0.643915	9.04999	4.52576	8.58169	0.746472	-7.67461	-5.60068	-13.9558	-8.09892	0.360457	-12.8755	-3.14814	-10.5155	-2.79213	-13.4115	-4.96052
'y11'	1	0.359325	-7.76749	-8.7597	1.97858	-4.14187	-3.57606	-0.198928	4.73796	4.77605	0.390506	7.11787	7.11565	-3.26421	-5.31605	-1.71478	-3.80049	-4.36241	-3.11176	-3.37438	6.38327	1.24692	2.94062	6.1195	2.20263	1.4082	-3.47916	-5.135	1.338	-3.81261	-6.73188	6.11967	1.12724	-3.58735	6.84058	3.27248	-0.184504	-12.5822	-3.65609	-13.1906	-4.97573	-4.36693	-7.51748	-1.64446	-0.319873	0.17599	2.97191	5.75668	5.36822
'y12'	1	2.32078	-2.09661	0.996718	3.94836	-2.92586	1.42349	-1.67623	4.03308	6.45778	4.77651	5.80841	5.81924	-0.756713	-4.80472	-0.914858	-0.840564	-2.44866	-3.87115	-1.53182	0.267785	2.09726	-0.243365	4.33282	-0.360682	0.9294	-5.11637	1.48907	0.144567	-2.14679	-0.619533	-1.88133	2.56663	-0.0829297	2.80416	-1.42998	-1.86855	-4.40325	-9.17405	-5.84408	-2.54727	-7.10336	-5.11587	1.33241	6.57586	-4.75348	3.28886	1.56969	-0.374349
'y13'	1	-0.593375	-8.83419	-7.38151	1.03703	-2.80706	-0.787309	0.952256	4.9925	5.91455	1.09423	7.97175	10.4439	0.00148895	-8.41481	-9.92828	-1.65674	-5.53584	-6.64828	3.77633	5.27679	4.34858	3.89331	8.02108	10.6403	2.35529	-11.1172	1.92153	3.84151	-5.63337	-1.32486	3.52277	2.48371	1.42456	3.96636	7.73599	4.12036	-0.699885	-4.38898	-0.224927	2.91935	-1.29098	5.11022	0.62637	3.16176	1.28972	4.91742	2.228	2.5777
'y14'	1	2.90147	-6.99538	-3.98958	0.224967	-4.36515	-3.85464	-0.69291	2.73175	0.665071	-0.606387	3.50955	3.77237	0.803166	-1.43444	-4.90119	-0.127773	-2.78276	-5.27658	2.06551	4.04665	-1.3671	-0.464342	4.78492	4.82662	0.289463	-4.6824	-3.53583	1.09497	-0.169194	-4.22142	1.88441	-0.543278	-1.87498	-1.81825	2.64923	2.34195	-3.98894	0.753019	-0.646096	-5.90813	0.517937	-3.32546	0.234675	-2.83576	-5.74318	0.901577	1.14589	-0.0784145
'y16'	1	0.540375	-11.4628	-11.6761	0.142843	-4.2687	-2.86299	-0.241959	5.11228	4.58572	0.857716	10.7739	10.0511	-8.14194	-9.12159	-9.1144	-8.14356	-5.54812	-3.0229	-1.56954	4.25594	-0.0677311	-5.1355	8.9876	-0.642613	-8.63584	1.30214	-1.13714	-9.01145	-2.45639	-0.587321	-0.811696	1.1959	-2.02455	-5.78058	2.87948	-6.00872	-7.19581	-5.05233	-2.2981	-0.310293	-4.71582	-2.10248	-4.4395	2.23651	0.180105	1.61786	6.83061	0.779197
'y17'	1	-0.293032	-8.17683	-9.09645	-0.556443	-2.36476	-4.52414	3.22309	4.34482	6.39792	0.241446	6.43315	8.19111	-5.13229	-4.84347	-3.6936	-3.68456	-6.08484	-4.39662	-2.47776	5.10065	7.20585	-5.13855	4.81952	7.18542	-2.75869	-6.77102	1.16608	4.12418	-4.98269	-2.59527	4.32274	0.60241	1.80422	6.16367	9.16805	-0.410377	-1.54746	-3.44406	-6.5035	-5.03162	-0.21567	0.952914	4.19123	0.13753	2.96319	6.22283	5.39425	1.04028
'y18'	1	2.92454	-9.47812	-12.0136	4.11304	-4.91659	0.118815	5.6756	6.63711	5.67648	2.60107	10.0475	7.08026	4.52287	-6.95523	-8.63592	5.82982	-6.28843	-2.751	6.80858	8.24631	5.36418	7.93764	5.83531	14.2935	-1.66598	-0.877154	3.19612	0.184047	-1.20123	-7.92947	3.50268	2.08359	1.34979	2.11597	1.00369	2.96584	-4.33599	-5.72047	-2.38743	-0.941658	3.57707	-0.369982	1.24381	2.14503	-0.990291	5.0151	5.22032	0.283952
'y19'	1	-1.39902	-11.863	-5.61461	-1.0151	-4.62369	-4.93776	-1.25471	5.96661	6.72859	-1.20767	10.0193	11.3083	2.03623	-6.07093	-2.29801	8.20797	-3.76741	-2.8962	3.71385	7.18945	10.6822	3.84068	8.5551	11.2747	0.284405	-5.02348	1.16475	2.89041	-5.67333	2.14938	1.52078	1.77059	2.91196	3.0311	1.57924	6.63523	-4.27178	-2.82046	-4.55862	0.834861	-4.9722	-0.62091	6.22843	2.45024	-3.20585	2.57276	4.06784	8.43168
'y20'	1	0.268421	-8.33401	-4.91312	-2.55638	-4.9302	-6.14233	-3.9761	4.86781	1.07583	-0.883143	5.85966	10.5296	1.46192	-3.80489	-6.56918	-3.50242	-5.43291	-5.88528	-1.30605	3.25191	-0.554983	0.552643	4.76756	8.0214	-0.609216	-0.720955	-6.79538	-2.00406	0.332033	-0.270978	0.550221	3.04321	-0.313665	3.26436	2.84047	1.46223	2.85608	-3.54773	-3.63931	0.0246475	0.859996	2.95957	-1.38114	1.26617	9.29805	1.26607	5.21912	2.61789
'e02'	2	1.30709	-6.2241	-2.94231	2.97141	-2.48343	1.87012	3.99504	4.48545	4.44457	4.79429	7.60432	3.50558	-6.90927	-9.42441	-6.46255	1.32985	-1.84565	-4.65154	-1.17188	2.7013	4.24797	2.04028	10.2641	6.21695	-5.21306	-0.667202	-4.01557	-6.45482	-7.09071	-1.61517	-2.46667	0.743332	-0.134494	-2.51929	3.78017	-0.920212	-2.0374	-2.50051	-4.10163	-4.23953	-1.14052	2.99591	-5.09577	-0.177787	6.61258	1.59578	9.00588	3.8935
'e07'	2	-5.21594	-8.45795	-5.40143	-3.56572	-6.84872	-4.86564	-2.68955	4.44979	-0.655573	0.731512	9.03466	0.293245	-4.22468	-9.57692	-4.75592	-5.02605	-6.94003	-4.94952	-4.20271	5.12577	2.06409	-7.1932	10.6664	4.2705	-3.19962	0.105091	2.81271	-3.57105	0.689666	-1.13129	0.871824	-3.09507	1.60736	2.70828	2.21304	-2.36507	-3.23802	-2.84586	-5.71418	-0.549183	-3.90402	-2.8415	-0.0383966	3.46951	1.04725	2.12143	4.94943	0.499792
'e08'	2	-1.10166	-4.49736	-5.23745	-0.830353	-2.89963	-1.66584	-1.27523	3.0581	5.97416	2.7602	6.80882	2.42179	1.07222	-7.68634	-4.36486	-1.53401	-4.57174	-8.72773	0.44217	3.06826	3.53554	-0.642888	9.83516	4.31696	-1.57705	-4.59595	0.976057	1.84833	-5.69265	-4.64643	1.67272	2.55319	0.151477	5.69257	2.99105	2.33762	5.11715	-6.59271	6.28943	0.53351	-0.369388	-0.686159	1.32636	7.52381	-1.73098	6.29556	5.15662	11.4521
'e09'	2	1.5712	-6.57821	-6.58718	1.37017	-7.25889	-8.14616	-0.546911	5.94687	4.83299	0.438917	8.34382	2.78105	-2.28029	-7.5972	-6.82825	3.17405	-4.25068	-7.07585	4.4154	2.54224	4.51012	-0.4243	7.67874	8.87735	-2.19217	-1.62394	-7.68757	8.65862	-5.44918	-8.23316	6.09544	2.31423	-3.04633	1.7379	8.8422	-0.0778816	0.488649	-2.23528	-5.77511	6.54151	-4.02773	-0.133152	-0.683093	6.79294	5.27281	5.85808	5.86488	9.64506
'e10'	2	2.75809	-10.1968	-8.91682	2.55256	-5.14992	-3.70918	2.34622	4.39613	4.91692	4.92996	12.6885	9.74763	2.44111	-2.70208	-0.659444	6.61331	0.0940852	-3.46601	3.62599	5.25257	3.30736	5.39554	9.86621	9.42179	3.483	2.98493	4.08929	6.5675	-1.60518	-0.325381	2.46079	1.68278	2.38804	5.11391	10.51	5.29486	6.50245	4.3358	6.52813	4.375	-2.35931	5.80543	9.11151	4.67255	11.7272	4.71118	6.94651	12.5508
'e12'	2	1.00691	-11.1973	-7.07316	0.641187	-5.19841	-2.67094	1.87806	7.24993	5.86614	3.13436	7.53315	6.08243	-2.226	-6.62107	-7.0284	-1.85791	-5.34055	-4.20296	1.60015	4.01867	2.93431	-1.66668	5.78509	8.68067	-1.4905	-0.612707	2.20656	3.86807	-3.64527	-2.38479	6.16933	-4.16826	-1.58973	1.57715	4.44586	3.00997	-5.68867	-8.94563	-2.01992	-3.67491	-1.3354	4.30687	-2.7338	2.15995	-0.935505	10.6291	8.19911	7.8538
'e13'	2	0.581119	-7.62541	-7.34624	3.46078	-3.62063	-0.935029	2.67855	5.74298	6.19444	3.75928	9.27018	6.55604	-9.63493	-11.0822	-4.19021	-5.35222	-6.09782	-5.71514	-2.55563	6.86286	2.93157	-5.56537	10.6743	3.59448	1.48636	0.71945	3.71916	4.56354	-0.612737	-1.11429	1.59649	2.61209	3.24625	-0.567026	-0.75937	1.37057	-8.2799	-2.90854	-3.7239	-2.39857	-0.92679	-0.440069	1.26795	7.45413	-0.337444	3.03985	3.77211	2.91797
'e16'	2	-2.44602	-12.2454	-9.6945	-0.586761	-5.12893	-4.22858	0.915477	5.03421	3.29633	2.03339	10.4394	8.60733	-0.850138	-10.153	-9.28964	-5.82693	-7.12624	-6.24871	1.86801	5.5343	1.97637	-0.372771	4.8534	4.56262	7.73975	-2.63029	1.6263	7.85674	-2.81235	-3.81399	8.37686	1.80148	-0.781479	7.73559	10.3026	2.39581	-7.95034	-9.79541	-6.94034	-3.82774	-3.49664	1.82908	0.535677	4.47906	0.879524	4.98392	6.5777	9.47892
'e17'	2	-3.63852	-10.1105	-9.25577	0.071938	-4.25	-4.19122	1.56472	4.20655	5.71889	0.0316103	6.81653	7.66511	-2.33932	-5.69448	-1.70684	-4.47899	-5.56854	-6.38845	-0.109476	3.94127	3.87293	3.69988	11.7357	7.54248	1.53094	-9.80888	-4.10023	-0.0459688	-2.6781	-5.73332	-1.4676	2.28188	7.19473	4.55736	10.3571	-0.22912	-2.12523	-4.91834	-0.686058	2.70901	-4.87652	3.57642	2.45113	-1.20015	1.26675	-0.926419	6.08838	4.64562
'e19'	2	-4.21008	-7.55695	-3.92727	-2.84161	-5.263	-3.7159	2.46601	4.96799	2.89379	5.80125	8.83803	9.80564	-2.18697	-8.09833	-2.05048	2.45116	-1.47997	3.96026	1.05234	2.42748	4.21903	-0.884091	10.1688	8.04584	-0.334011	-2.74037	-2.17777	2.39623	-3.6215	-1.75285	3.11434	3.60073	-1.1216	4.41188	1.56948	-2.35549	-1.08948	4.21625	1.94871	1.75014	-3.60594	4.13007	-1.78376	1.37827	-1.30004	3.48939	1.40943	4.078
'e22'	2	-3.92369	-6.21462	-5.60617	-3.13796	-3.3865	-3.93731	-1.28851	4.27586	0.404748	-1.9952	6.9244	-0.100818	-9.07539	-9.12194	-4.49769	-6.03045	-4.29243	-8.37392	-3.88083	5.79251	6.04075	-1.17468	7.54452	3.27232	-0.503909	-2.50748	-0.0594478	4.46767	0.11966	-2.1123	-1.82372	3.15255	-0.977087	0.880354	4.11499	-1.00916	-0.00431093	-7.92678	10.5744	6.07967	-2.83308	4.18574	5.81642	2.63698	5.19744	3.92019	6.616	8.60014
'e23'	2	-0.915917	-8.61099	-8.32275	-0.506565	-6.8347	-6.96531	1.65927	6.13312	7.18448	1.25724	7.60811	10.119	-7.66147	-13.0051	-14.2446	-1.89701	-4.81129	-7.26909	-3.63634	4.32218	4.66416	1.59845	9.12065	9.49428	5.11919	-5.47384	0.527492	6.6177	4.04107	-1.79723	4.18075	-0.259299	0.0800612	9.81156	5.88819	4.36678	2.35805	0.634494	-3.88725	-3.50339	-0.119282	-4.85703	-1.35772	-7.57573	-3.88427	-2.4248	6.28755	-0.463686
'e24'	2	-0.318601	-7.73823	-7.63489	1.20769	-4.04605	-3.44446	-1.33616	5.0173	3.61875	1.07086	6.54917	4.80996	-3.95333	-8.85192	-5.02242	-2.92954	-1.29748	-4.12287	3.43071	4.33775	2.28029	1.263	7.64125	5.77915	2.196	0.693822	1.34611	3.02554	3.32673	0.217702	4.01618	3.37561	3.42515	8.97285	3.54648	2.83175	3.22412	-2.89625	-3.91711	1.10717	2.20052	-0.313121	0.147808	-2.79367	2.19644	-6.41119	4.21375	-2.87846
'e26'	2	-0.395141	-6.29256	-4.24317	-0.526374	-4.38456	-3.48915	-1.61995	5.67398	8.6316	-0.219259	9.2648	6.33652	-0.950726	-8.77549	-4.73884	-1.65564	-1.51899	-0.863678	1.25896	3.68491	3.73663	2.57832	5.19241	9.94254	4.33782	1.40027	1.16806	-1.40569	-1.84734	4.2335	1.88692	-0.900272	1.42023	2.27187	5.93829	2.96374	5.2975	4.30089	2.30434	-3.86614	-1.82504	2.19379	-1.6365	0.0450672	-5.59645	6.92536	-0.929687	-8.8702
'e28'	2	1.27977	-6.40775	-3.99684	4.06373	-7.04716	-2.89087	2.36723	5.99109	4.48596	3.17625	6.8689	7.3442	-0.907348	-8.74604	-3.46733	0.155502	-5.44163	-3.78755	4.16661	7.06747	1.17272	1.51888	5.41852	4.01254	6.57441	-3.8764	-7.2969	8.06547	-3.20426	-12.0136	2.09025	-2.6568	2.33771	2.2366	7.88975	-2.2795	-3.15836	-6.75685	-0.761745	-2.293	3.29038	-2.13141	1.64457	2.09842	-6.62201	2.70499	5.07647	-6.21695
'e29'	2	0.864105	-7.83877	-8.75315	1.78964	-4.79344	-5.4841	0.848725	4.91337	6.3842	-0.403725	9.13466	8.10172	-3.73674	-5.96532	-3.93675	0.138629	-6.75706	-7.364	-0.153839	4.01836	11.9455	2.15933	10.5063	11.0863	-4.8883	-11.0689	-3.53563	-1.63146	-5.94381	-10.0811	-3.45534	6.38984	1.72962	-1.59946	5.15752	3.68163	-12.2204	-4.3939	-7.55237	-10.3143	-2.79519	-1.3042	-2.57663	0.675791	-4.98455	-4.84356	4.7861	3.5708
[truncated: 12 more columns]

[truncated: 2 more sheets: Fig I and Table N in S1 Text, Tables K-M in S1 Text]
