# Supplementary material for: Older adults preserve audiovisual integration through enhanced cortical activations, not by recruiting new regions
Source: PLoS Biol. 2024 Feb 6;22(2):e3002494. doi: 10.1371/journal.pbio.3002494 (PMC10871488; doi:10.1371/journal.pbio.3002494)
Supplement: S2 Data — The data are stored in MATLAB structures and NIfTI files and are best viewed using the SPM12 toolbox. (ZIP) [file pbio.3002494.s002.zip]

Archive with 57 entries (56 files):
- fMRI_GLM/
- fMRI_GLM/beta_0001.nii
- fMRI_GLM/beta_0002.nii
- fMRI_GLM/beta_0003.nii
- fMRI_GLM/beta_0004.nii
- fMRI_GLM/beta_0005.nii
- fMRI_GLM/beta_0006.nii
- fMRI_GLM/beta_0007.nii
- fMRI_GLM/beta_0008.nii
- fMRI_GLM/beta_0009.nii
- fMRI_GLM/beta_0010.nii
- fMRI_GLM/beta_0011.nii
- fMRI_GLM/beta_0012.nii
- fMRI_GLM/beta_0013.nii
- fMRI_GLM/beta_0014.nii
- fMRI_GLM/beta_0015.nii
- fMRI_GLM/beta_0016.nii
- fMRI_GLM/beta_0017.nii
- fMRI_GLM/beta_0018.nii
- fMRI_GLM/beta_0019.nii
- fMRI_GLM/beta_0020.nii
- fMRI_GLM/beta_0021.nii
- fMRI_GLM/beta_0022.nii
- fMRI_GLM/beta_0023.nii
- fMRI_GLM/beta_0024.nii
- fMRI_GLM/con_0001.nii
- fMRI_GLM/con_0002.nii
- fMRI_GLM/con_0003.nii
- fMRI_GLM/con_0004.nii
- fMRI_GLM/con_0005.nii
- fMRI_GLM/con_0006.nii
- fMRI_GLM/con_0007.nii
- fMRI_GLM/con_0008.nii
- fMRI_GLM/con_0009.nii
- fMRI_GLM/con_0010.nii
- fMRI_GLM/con_0011.nii
- fMRI_GLM/con_0012.nii
- fMRI_GLM/con_0013.nii
- fMRI_GLM/con_0014.nii
- fMRI_GLM/mask.nii
- fMRI_GLM/ResMS.nii
- fMRI_GLM/RPV.nii
- fMRI_GLM/SPM.mat
- fMRI_GLM/spmT_0001.nii
- fMRI_GLM/spmT_0002.nii
- fMRI_GLM/spmT_0003.nii
- fMRI_GLM/spmT_0004.nii
- fMRI_GLM/spmT_0005.nii
- fMRI_GLM/spmT_0006.nii
- fMRI_GLM/spmT_0007.nii
- fMRI_GLM/spmT_0008.nii
- fMRI_GLM/spmT_0009.nii
- fMRI_GLM/spmT_0010.nii
- fMRI_GLM/spmT_0011.nii
- fMRI_GLM/spmT_0012.nii
- fMRI_GLM/spmT_0013.nii
- fMRI_GLM/spmT_0014.nii
