# Supplementary material for: Older adults preserve audiovisual integration through enhanced cortical activations, not by recruiting new regions
Source: PLoS Biol. 2024 Feb 6;22(2):e3002494. doi: 10.1371/journal.pbio.3002494 (PMC10871488; doi:10.1371/journal.pbio.3002494)
Supplement: S1 File — (ZIP) [file pbio.3002494.s004.zip]

Archive with 4 entries (3 files):
- S1 File/
- S1 File/MVB.mat
- S1 File/MVB_analysis.m
- S1 File/MVPA_SVR.m
