# Supplementary material for: Older adults preserve audiovisual integration through enhanced cortical activations, not by recruiting new regions
Source: PLoS Biol. 2024 Feb 6;22(2):e3002494. doi: 10.1371/journal.pbio.3002494 (PMC10871488; doi:10.1371/journal.pbio.3002494)
Supplement: S1 File — (ZIP) [file pbio.3002494.s004.zip › S1 File/MVB_analysis.m]

%Dependencies:
%This script calls functions from:
%- The MATLAB Statistics and Machine Learning Toolbox
%- SPM12

%% Stats etc.

clearvars
load('MVB.mat')

%Calculate (per participant) difference between true and null models
for iCon = 1:numel(MVBoutputFieldNames)
    for iROI = 1:numel(MVBmaskFieldNames)

        youngModEv.(MVBmaskFieldNames{iROI}).(MVBoutputFieldNames{iCon}).diff = ...
            youngModEv.(MVBmaskFieldNames{iROI}).(MVBoutputFieldNames{iCon}).true - ...
            youngModEv.(MVBmaskFieldNames{iROI}).(MVBoutputFieldNames{iCon}).null;
        oldModEv.(MVBmaskFieldNames{iROI}).(MVBoutputFieldNames{iCon}).diff = ...
            oldModEv.(MVBmaskFieldNames{iROI}).(MVBoutputFieldNames{iCon}).true - ...
            oldModEv.(MVBmaskFieldNames{iROI}).(MVBoutputFieldNames{iCon}).null;
        [bothModEv.(MVBmaskFieldNames{iROI}).(MVBoutputFieldNames{iCon}).ttesth,...
            bothModEv.(MVBmaskFieldNames{iROI}).(MVBoutputFieldNames{iCon}).ttestp] = ...
            ttest([youngModEv.(MVBmaskFieldNames{iROI}).(MVBoutputFieldNames{iCon}).diff;
            oldModEv.(MVBmaskFieldNames{iROI}).(MVBoutputFieldNames{iCon}).diff],...
            0,'Tail','right');
    end

end

%Bayesian model selection for reduced (OconjY, O-Y) vs full (OconjY&O-Y)
%models
for iCon = 1:numel(MVBoutputFieldNames)

    [stats.(MVBoutputFieldNames{iCon}).young.BMS.alpha,...
        stats.(MVBoutputFieldNames{iCon}).young.BMS.exp_r,...
        stats.(MVBoutputFieldNames{iCon}).young.BMS.xp,...
        stats.(MVBoutputFieldNames{iCon}).young.BMS.pxp,...
        stats.(MVBoutputFieldNames{iCon}).young.BMS.bor] = spm_BMS(...
        [youngModEv.(MVBmaskFieldNames{1}).(MVBoutputFieldNames{iCon}).true...
        youngModEv.(MVBmaskFieldNames{2}).(MVBoutputFieldNames{iCon}).true...
        youngModEv.(MVBmaskFieldNames{3}).(MVBoutputFieldNames{iCon}).true]);

    [stats.(MVBoutputFieldNames{iCon}).old.BMS.alpha,...
        stats.(MVBoutputFieldNames{iCon}).old.BMS.exp_r,...
        stats.(MVBoutputFieldNames{iCon}).old.BMS.xp,...
        stats.(MVBoutputFieldNames{iCon}).old.BMS.pxp,...
        stats.(MVBoutputFieldNames{iCon}).old.BMS.bor] = spm_BMS(...
        [oldModEv.(MVBmaskFieldNames{1}).(MVBoutputFieldNames{iCon}).true...
        oldModEv.(MVBmaskFieldNames{2}).(MVBoutputFieldNames{iCon}).true...
        oldModEv.(MVBmaskFieldNames{3}).(MVBoutputFieldNames{iCon}).true]);

end

%Rankings
%Which of the three models wins?
%1 = OconjY
%2 = OminusY
%3 = OconjYandOminusY
for iCon = 1:numel(MVBoutputFieldNames)

    currentData = [youngModEv.(MVBmaskFieldNames{1}).(MVBoutputFieldNames{iCon}).true...
        youngModEv.(MVBmaskFieldNames{2}).(MVBoutputFieldNames{iCon}).true...
        youngModEv.(MVBmaskFieldNames{3}).(MVBoutputFieldNames{iCon}).true];


    for i = 1:size(currentData,1)
        [~,stats.(MVBoutputFieldNames{iCon}).young.Ranks(i,:)] = max(currentData(i,:));
    end

    clear currentData

    stats.(MVBoutputFieldNames{iCon}).young.ChiSqFreqs(1,1) = ...
        sum(stats.(MVBoutputFieldNames{iCon}).young.Ranks==1);
    stats.(MVBoutputFieldNames{iCon}).young.ChiSqFreqs(1,2) = ...
        sum(stats.(MVBoutputFieldNames{iCon}).young.Ranks==2);
    stats.(MVBoutputFieldNames{iCon}).young.ChiSqFreqs(1,3) = ...
        sum(stats.(MVBoutputFieldNames{iCon}).young.Ranks==3);


    currentData = [oldModEv.(MVBmaskFieldNames{1}).(MVBoutputFieldNames{iCon}).true...
        oldModEv.(MVBmaskFieldNames{2}).(MVBoutputFieldNames{iCon}).true...
        oldModEv.(MVBmaskFieldNames{3}).(MVBoutputFieldNames{iCon}).true];

    for i = 1:size(currentData,1)
        [~,stats.(MVBoutputFieldNames{iCon}).old.Ranks(i,:)] = max(currentData(i,:));
    end

    clear currentData

    stats.(MVBoutputFieldNames{iCon}).old.ChiSqFreqs(1,1) = ...
        sum(stats.(MVBoutputFieldNames{iCon}).old.Ranks==1);
    stats.(MVBoutputFieldNames{iCon}).old.ChiSqFreqs(1,2) = ...
        sum(stats.(MVBoutputFieldNames{iCon}).old.Ranks==2);
    stats.(MVBoutputFieldNames{iCon}).old.ChiSqFreqs(1,3) = ...
        sum(stats.(MVBoutputFieldNames{iCon}).old.Ranks==3);

end
