# Supplementary material for: Older adults preserve audiovisual integration through enhanced cortical activations, not by recruiting new regions
Source: PLoS Biol. 2024 Feb 6;22(2):e3002494. doi: 10.1371/journal.pbio.3002494 (PMC10871488; doi:10.1371/journal.pbio.3002494)
Supplement: S1 File — (ZIP) [file pbio.3002494.s004.zip › S1 File/MVPA_SVR.m]

%Dependencies:
%This script calls functions from:
%- The Decoding Toolbox
%- SPM12

%Inputs

%Participant ID
PID = '';

%Train/test scheme
trainTestScheme = '';

%Decoding region
decoding_region = '';

%GLM to use:
%Name of folder containing GLM, e.g. 'GLM_native_3mm_standard'
glmToUse = '';

%Extra notes:
%Any extra info to be stored in the name of the analysis folder
extraNotes = '';

%Data drive
rootFolder = '';

%% Do some things with the above settings

thisAnalysisName = ['SVR' ...
    '_' decoding_region '_train_test-' trainTestScheme extraNotes];

roiFolder = fullfile(rootFolder,'tissue_maps');
glmFolder = fullfile(rootFolder,glmToUse);
workingFolder = fullfile(glmFolder,'MVPA',thisAnalysisName);
betasFolder = fullfile(workingFolder,'betas');

mkdir(workingFolder);
mkdir(betasFolder);

%% Set early cfg parameters

clear cfg
cfg = decoding_defaults;
cfg.results.dir = workingFolder;

%% Set ROI mask

cfg.analysis = 'roi';

switch lower(decoding_region)
    case 'a1'
        cfg.files.mask = fullfile(roiFolder,'rwA1ROI.nii');
    case 'ips02maxprob'
        cfg.files.mask = fullfile(roiFolder,'rwips0-2_maxprobROI.nii');
    case 'ips34maxprob'
        cfg.files.mask = fullfile(roiFolder,'rwips3-4_maxprobROI.nii');
    case 'v13maxprob'
        cfg.files.mask = fullfile(roiFolder,'rwv1-3_maxprobROI.nii');
    case 'fsplanumtemporale'
        cfg.files.mask = fullfile(roiFolder,'rwFS_aparc2009s_planumtemp.nii');

end


%% Set up design (based on specified train/test scheme)

%Get regressor names from SPM file
regressor_names = design_from_spm(glmFolder);

%Index canonical hrf regressors (no derivs, nuisance regressors)
tempIndex = regexp(regressor_names(1,:),'bin 1', 'once');
derivIndex = ~cellfun(@isempty,tempIndex);
regressorIndex = zeros(0,length(regressor_names));

switch lower(trainTestScheme)

    case 'cong_incong'

        %Is this cross-classification (train on different data from test)?
        isXclass = 1;

        %Specify names of regressors we're interested in
        inclText = {'visL';'visR'};

        %Get an index of the location of these regressors
        for iIncl = 1:length(inclText)
            tempIndex = regexp(regressor_names(1,:),inclText{iIncl}, 'once');
            regressorIndex(size(regressorIndex,1)+1,:) = cellfun(@(x) ~isempty(x),tempIndex);
        end
        regressorIndex = any(regressorIndex);

        labels = [-5 -15 -5 -15 5 15 5 15];
        xclass = [1 1 2 2 2 2 1 1];

    case 'cong_cong'

        %Is this cross-classification (train on different data from test)?
        isXclass = 0;

        %Specify names of regressors we're interested in
        inclText = {'audLvisL';'audRvisR'};

        %Get an index of the location of these regressors
        for iIncl = 1:length(inclText)
            tempIndex = regexp(regressor_names(1,:),inclText{iIncl}, 'once');
            regressorIndex(size(regressorIndex,1)+1,:) = cellfun(@(x) ~isempty(x),tempIndex);
        end
        regressorIndex = any(regressorIndex);

        labels = [-5 -15 5 15];

    case 'cong_aud'

        %Is this cross-classification (train on different data from test)?
        isXclass = 1;

        %Specify names of regressors we're interested in
        inclText = {'audLvisL';'audRvisR';'audLvisA';'audRvisA'};

        %Get an index of the location of these regressors
        for iIncl = 1:length(inclText)
            tempIndex = regexp(regressor_names(1,:),inclText{iIncl}, 'once');
            regressorIndex(size(regressorIndex,1)+1,:) = cellfun(@(x) ~isempty(x),tempIndex);
        end
        regressorIndex = any(regressorIndex);

        labels = [-5 -15 -5 -15 5 15 5 15];
        xclass = [1 1 2 2 1 1 2 2];

end

%% Select and move the correct beta images, then generate design

%Combine deriv and regressor indices and use to filter regressor_names
inclusionIndex = derivIndex & regressorIndex;
regressor_names = regressor_names(:,inclusionIndex);

%Get label names from regressor list
labelnames = regressor_names(1,cell2mat(regressor_names(2,:))==1)';

%Subselect correct betas
%Get beta image names from SPM file
load(fullfile(glmFolder,'SPM.mat'));
beta_names = {SPM.Vbeta.fname};
beta_names = beta_names(inclusionIndex);

%Aaaand move these to the relevant analysis folder
for iBetas = 1:length(beta_names)
    copyfile(fullfile(glmFolder,beta_names{iBetas}),betasFolder);
end

%Generate the design (different depending on whether we generalise)
if isXclass
    cfg = decoding_describe_data(cfg,{labelnames},labels,regressor_names,betasFolder,xclass);
    cfg.design = make_design_xclass_cv(cfg);
else
    cfg = decoding_describe_data(cfg,{labelnames},labels,regressor_names,betasFolder);
    cfg.design = make_design_cv(cfg);
end

%% Set final parameters, plot design, and run
cfg.results.overwrite = 1;
cfg.scale.method = 'min0max1';
cfg.decoding.method = 'regression';
cfg.results.output = {'corr', 'predicted_labels'};
cfg.plot_design = 0;

results = decoding(cfg);
